# Supplementary material for: A Comprehensive Analysis of In Vitro and In Vivo Genetic Fitness of Pseudomonas aeruginosa Using High-Throughput Sequencing of Transposon Libraries
Source: PLoS Pathog. 2013 Sep 5;9(9):e1003582. doi: 10.1371/journal.ppat.1003582 (PMC3764216; doi:10.1371/journal.ppat.1003582)
Supplement: Table S1 — Genes identified as essential in P. aeruginosa strain PA14. (XLS) [file ppat.1003582.s012.xls]

## Sheet: Sheet1
Table S: Genes identified as essential in P. aeruginosa strain PA14
Essential genes in PA14 (n=636) (Present study)*	Annotated genes	Essential in PA14 (present work and Liberati et al.) and not in PA01 (n=210)	Annotated genes	Essential genes common in the three experiments (n=197)	Annotated genes
PA14_00010	dnaA	PA14_73420	-	PA14_73300	-
PA14_00020	dnaN	PA14_73280	-	PA14_73260	-
PA14_00050	gyrB	PA14_73240	-	PA14_73170	-
PA14_00090	glyS	PA14_73230	-	PA14_70260	-
PA14_00200	def	PA14_71400	-	PA14_70190	coaE
PA14_00240		PA14_70900	-	PA14_69440	gatB
PA14_00280	hemF	PA14_70450	-	PA14_68200	gatC
PA14_00290	aroE	PA14_70440	-	PA14_67600	mreD
PA14_00490	smf	PA14_69820	-	PA14_67490	-
PA14_00630	-	PA14_68955	-	PA14_66990	-
PA14_00800	bvga	PA14_68700	-	PA14_66970	-
PA14_00960	-	PA14_68210	-	PA14_66920	-
PA14_01130	-	PA14_68170	-	PA14_66760	-
PA14_02490		PA14_68010	-	PA14_66230	-
PA14_02570	mdcC	PA14_67960	-	PA14_66190	-
PA14_02610	-	PA14_66910	-	PA14_66010	-
PA14_02830	pcaB	PA14_66750	-	PA14_66000	-
PA14_03240	hcpC	PA14_66250	-	PA14_65960	-
PA14_03300	-	PA14_66240	-	PA14_65660	-
PA14_04310	rpiA	PA14_66220	-	PA14_65605	-
PA14_04460	lgt	PA14_66210	-	PA14_65500	-
PA14_04580	folA	PA14_65380	-	PA14_65310	-
PA14_04970		PA14_65210	-	PA14_65260	-
PA14_05120	-	PA14_65180	-	PA14_64100	-
PA14_05260	pyrB	PA14_64530	-	PA14_63820	-
PA14_05280	yqgF	PA14_64000	-	PA14_63030	-
PA14_05290	-	PA14_63750	-	PA14_62780	-
PA14_05540	mexB	PA14_63530	-	PA14_62760	-
PA14_05550	oprM	PA14_63420	-	PA14_62720	-
PA14_05620	sahH	PA14_63360	-	PA14_61890	-
PA14_06090	-	PA14_63050	-	PA14_61750	-
PA14_06110	-	PA14_62960	-	PA14_61740	-
PA14_06390	-	PA14_62860	-	PA14_61700	-
PA14_07090	metK	PA14_62800	-	PA14_61660	-
PA14_07130	tktA	PA14_62120	-	PA14_61580	-
PA14_07190	pgk	PA14_62080	-	PA14_60360	-
PA14_07230	fda	PA14_61780	-	PA14_60350	-
PA14_07520	rpoD	PA14_61760	-	PA14_58860	-
PA14_07550	-	PA14_60160	-	PA14_58780	-
PA14_07560	rpsU	PA14_59110	-	PA14_58190	-
PA14_07590	folB	PA14_58980	-	PA14_58170	-
PA14_07760	surA	PA14_58940	-	PA14_58120	-
PA14_07910	rpe	PA14_58130	mreC	PA14_57920	-
PA14_07960	prtR	PA14_57960	ptsN	PA14_57830	-
PA14_07970	potG	PA14_57930	-	PA14_57590	-
PA14_08110	-	PA14_57810	murA	PA14_57500	-
PA14_08570	-	PA14_57460	-	PA14_57440	-
PA14_08580	-	PA14_57450	-	PA14_57410	-
PA14_08590	-	PA14_57370	-	PA14_57390	-
PA14_08600	-	PA14_57300	-	PA14_57380	-
PA14_08610	-	PA14_55840	-	PA14_57340	-
PA14_08630	-	PA14_55660	-	PA14_57330	-
PA14_08660	-	PA14_55637	-	PA14_57290	-
PA14_08670	-	PA14_55635	-	PA14_57275	-
PA14_08690	-	PA14_55634	-	PA14_57220	-
PA14_08710	nusG	PA14_55631	-	PA14_57020	-
PA14_08720	rplK	PA14_55530	-	PA14_56910	-
PA14_08730	rplA	PA14_55460	-	PA14_56780	-
PA14_08740	rplJ	PA14_55340	-	PA14_54320	-
PA14_08750	rplL	PA14_55290	-	PA14_51740	-
PA14_08790	rpsL	PA14_54790	-	PA14_51720	-
PA14_08810	rpsG	PA14_54730	-	PA14_51270	-
PA14_08820	fusA1	PA14_54660	-	PA14_49470	-
PA14_08830	tufA	PA14_54420	-	PA14_49460	-
PA14_08850	rplC	PA14_54350	-	PA14_48400	-
PA14_08860	rplD	PA14_53870	-	PA14_45380	-
PA14_08870	rplW	PA14_52850	-	PA14_45350	-
PA14_08880	rplB	PA14_52640	-	PA14_45340	-
PA14_08890	rpsS	PA14_52550	-	PA14_45290	-
PA14_08900	rplV	PA14_51230	-	PA14_44270	-
PA14_08910	rpsC	PA14_49510	-	PA14_44060	-
PA14_08920	rplP	PA14_49230	napD	PA14_44050	pheS
PA14_08930	rpmC	PA14_49220	napF	PA14_44030	rplT
PA14_08940	rpsQ	PA14_48980	-	PA14_44020	rpmI
PA14_08950	rplN	PA14_48900	-	PA14_44010	etfB
PA14_08960	rplX	PA14_48320	-	PA14_44000	tmk
PA14_08970	rplE	PA14_46950	-	PA14_42960	murB
PA14_08980	rpsN	PA14_46160	-	PA14_42830	ptpA
PA14_08990	rpsH	PA14_45300	-	PA14_42630	kdsB
PA14_09000	rplF	PA14_45020	-	PA14_42580	lpxK
PA14_09010	rplR	PA14_44670	-	PA14_42360	-
PA14_09020	rpsE	PA14_43970	-	PA14_42320	-
PA14_09030	rpmD	PA14_43690	-	PA14_42290	-
PA14_09040	rplO	PA14_43370	kdpC	PA14_41960	accD
PA14_09050	secY	PA14_43040	-	PA14_41400	asd
PA14_09070	rpmJ	PA14_42610	-	PA14_41360	gltX
PA14_09080	rpsM	PA14_42600	-	PA14_41060	cmk
PA14_09090	rpsK	PA14_42530	-	PA14_41050	gyrA
PA14_09100	rpsD	PA14_42510	-	PA14_40210	ubiG
PA14_09115	rpoA	PA14_42490	-	PA14_38880	minE
PA14_09410	phzG1	PA14_42410	-	PA14_37420	-
PA14_09420	phzF1	PA14_41340	-	PA14_36770	phnG
PA14_09440	phzE1	PA14_41290	-	PA14_35620	rnt
PA14_09450	phzD1	PA14_41210	-	PA14_35100	pyrG
PA14_10270	-	PA14_41200	-	PA14_35000	-
PA14_10490	-	PA14_40750	-	PA14_34500	accA
PA14_10780	-	PA14_40610	-	PA14_32420	dnaE
PA14_11250		PA14_39925	-	PA14_30390	lpxA
PA14_11260	-	PA14_39700	-	PA14_30380	fabZ
PA14_11380	nrdR	PA14_39260	-	PA14_30370	-
PA14_11410	ribC	PA14_38910	-	PA14_30330	dxr
PA14_11430	ribH	PA14_38395	-	PA14_30310	uppS
PA14_11450	nusB	PA14_38310	-	PA14_30240	frr
PA14_11560	ispA	PA14_37840	-	PA14_30150	rpsB
PA14_11570	xseB	PA14_37470	-	PA14_29190	dapD
PA14_11860	-	PA14_36940	-	PA14_28690	-
PA14_12020	nadD	PA14_36920	-	PA14_28680	lysS
PA14_12030	-	PA14_36860	-	PA14_28670	rimM
PA14_12050	-	PA14_36790	-	PA14_25860	rpsP
PA14_12060	pbpA	PA14_36660	-	PA14_25740	engA
PA14_12110		PA14_36620	-	PA14_25550	ispG
PA14_12120	lipB	PA14_36460	-	PA14_25540	ndk
PA14_12210	-	PA14_36270	-	PA14_25530	fdx2
PA14_12230	leuS	PA14_35970	-	PA14_25510	hscB
PA14_12310	-	PA14_34780	-	PA14_25450	-
PA14_12400	thiE	PA14_34640	-	PA14_25440	secF
PA14_12470	-	PA14_34300	-	PA14_25430	-
PA14_13320	-	PA14_34070	-	PA14_23860	valS
PA14_13730	narL	PA14_34020	-	PA14_23800	-
PA14_14310	-	PA14_34000	-	PA14_23560	-
PA14_14440	valS	PA14_33550	-	PA14_23320	lipB
PA14_14460	holC	PA14_33160	-	PA14_23260
PA14_14500	-	PA14_33060	-	PA14_23220	-
PA14_14510	-	PA14_32600	-	PA14_22010	nusB
PA14_14610	yajC	PA14_32570	-	PA14_20460	ribC
PA14_14630	secD	PA14_32220	-	PA14_20360	-
PA14_14650	secF	PA14_31530	-	PA14_18700	rpoA
PA14_14710	-	PA14_31250	-	PA14_17290	rpsK
PA14_14730	iscS	PA14_31080	-	PA14_17280	rpsM
PA14_14740	-	PA14_30720	-	PA14_17270	rpmJ
PA14_14770	hscB	PA14_28880	-	PA14_17260	rplO
PA14_14800	fdx2	PA14_28720	ihfA	PA14_17210	rpmD
PA14_14820	ndk	PA14_28660	infC	PA14_17190	rplR
PA14_14850	pilF	PA14_28190	-	PA14_17150	rplF
PA14_14860	-	PA14_27610	-	PA14_17130	rpsN
PA14_14880	ispG	PA14_27210	efp	PA14_17110	rplE
PA14_14890	hisS	PA14_27190	-	PA14_17100	rplX
PA14_14900	-	PA14_26485	-	PA14_17060	rplN
PA14_14930	engA	PA14_26480	cobL	PA14_16950	rpsQ
PA14_14975	-	PA14_26340	-	PA14_16920	rpmC
PA14_15340	guaA	PA14_25500	-	PA14_16530	rplP
PA14_15470	merP	PA14_25490	-	PA14_15980	rpsC
PA14_15530	uhpA	PA14_24410	-	PA14_15970	rplV
PA14_15590		PA14_24220	ppnK	PA14_14930	rpsS
PA14_15740	purL	PA14_24120	mrdB	PA14_14880	rpsG
PA14_15880	-	PA14_24050	xcpV	PA14_14820	rplL
PA14_15960	ffh	PA14_21560	sotB	PA14_14800	rplA
PA14_15970	rpsP	PA14_20940	-	PA14_14770	rplK
PA14_15980	rimM	PA14_19580	ssuB	PA14_14740	-
PA14_15990	trmD	PA14_19510	-	PA14_14650	potG
PA14_16000	rplS	PA14_19090	dcd	PA14_14510	rpe
PA14_16200	-	PA14_18890	-	PA14_14440	folB
PA14_16510	-	PA14_18320	-	PA14_12310	rpoD
PA14_16530	lysS	PA14_17710	rpmJ	PA14_12210	fda
PA14_16700	adk	PA14_17340	ispD	PA14_12120	yqgF
PA14_16920	-	PA14_17180	lpxD	PA14_12110	folA
PA14_16950	dapD	PA14_17070	tsf	PA14_11860	rpiA
PA14_17060	rpsB	PA14_16700	adk	PA14_11450	-
PA14_17070	tsf	PA14_16510	-	PA14_11410	hemF
PA14_17100	frr	PA14_16200	-	PA14_11260	-
PA14_17110	uppS	PA14_15960	ffh	PA14_09115	def
PA14_17130	dxr	PA14_15880	-	PA14_09090	glyS
PA14_17150	-	PA14_15530	uhpA	PA14_09080	dnaA
PA14_17170	-	PA14_15470	merP	PA14_09070	-
PA14_17180	lpxD	PA14_15340	guaA	PA14_09040	-
PA14_17190	fabZ	PA14_14975	-	PA14_09030	-
PA14_17210	lpxA	PA14_14890	hisS	PA14_09010	-
PA14_17260	dnaE	PA14_14460	holC	PA14_09000	-
PA14_17270	accA	PA14_14310	-	PA14_08980	-
PA14_17280	-	PA14_13730	narL	PA14_08970	-
PA14_17290	pyrG	PA14_13320	-	PA14_08960	-
PA14_17310	kdsA	PA14_12470	-	PA14_08950	-
PA14_17340	ispD	PA14_12230	leuS	PA14_08940	-
PA14_17530	recA	PA14_12050	-	PA14_08930	-
PA14_17710	rpmJ	PA14_11570	xseB	PA14_08920	-
PA14_17930	glpD	PA14_11430	ribH	PA14_08910	-
PA14_18260	fruK	PA14_11380	nrdR	PA14_08900	-
PA14_18320	-	PA14_10780	-	PA14_08890	-
PA14_18700	rnt	PA14_10490	-	PA14_08810	-
PA14_18890	-	PA14_10270	-	PA14_08750	-
PA14_19090	dcd	PA14_09450	phzD1	PA14_08730	-
PA14_19510	-	PA14_09050	secY	PA14_08720	-
PA14_19580	ssuB	PA14_09020	rpsE	PA14_08630	-
PA14_20360	phnG	PA14_08990	rpsH	PA14_07970	-
PA14_20460	-	PA14_08880	rplB	PA14_07910	-
PA14_20940	-	PA14_08870	rplW	PA14_07590	-
PA14_21450	-	PA14_08860	rplD	PA14_07520	-
PA14_21560	sotB	PA14_08850	rplC	PA14_07230	-
PA14_21810	phlE	PA14_08820	fusA1	PA14_05280	-
PA14_22010	minE	PA14_08790	rpsL	PA14_04580	-
PA14_22020	minD	PA14_08690	-	PA14_04310	-
PA14_22650	-	PA14_08670	-	PA14_00630	-
PA14_22910	edd	PA14_08660	-	PA14_00280	-
PA14_23080	pgl	PA14_08580	-	PA14_00240	-
PA14_23090	-	PA14_08110	-	PA14_00200	-
PA14_23210	-	PA14_07960	prtR	PA14_00090	-
PA14_23220	ubiG	PA14_07550	-	PA14_00010	-
PA14_23260	gyrA	PA14_07190	pgk		-
PA14_23270	serC	PA14_07130	tktA		-
PA14_23280	pheA	PA14_07090	metK		-
PA14_23310	-	PA14_06090	-		-
PA14_23320	cmk	PA14_05120	-		-
PA14_23560	gltX	PA14_04970	-		-
PA14_23800	asd	PA14_04460	lgt		-
PA14_23860	accD	PA14_02610	-		-
PA14_23880	folC	PA14_02570	mdcC		-
PA14_24050	xcpV	PA14_02490	-		-
PA14_24120	mrdB	PA14_00800	bvga		-
PA14_24130	-	PA14_00290	aroE		-
PA14_24220	ppnK	PA14_00050	gyrB		-
PA14_24410	-		-		-
PA14_24630	-		-		-
PA14_24640	pyrD		-		-
PA14_24850	-		-		-
PA14_25080	fadB		-		-
PA14_25090	fadA		-		-
PA14_25430	-		-		-
PA14_25440	-		-		-
PA14_25450	-		-		-
PA14_25490	-		-		-
PA14_25500	-		-		-
PA14_25510	lpxK		-		-
PA14_25530	kdsB		-		-
PA14_25540	ptpA		-		-
PA14_25550	murB		-		-
PA14_25630	rpmF		-		-
PA14_25740	tmk		-		-
PA14_25760	holB		-		-
PA14_25860	etfB		-		-
PA14_26300	-		-		-
PA14_26340	-		-		-
PA14_26360	-		-		-
PA14_26480	cobL		-		-
PA14_26485	-		-		-
PA14_26610	-		-		-
PA14_26620	-		-		-
PA14_26690	fecR		-		-
PA14_26890	pyrF		-		-
PA14_27190	-		-		-
PA14_27200	-		-		-
PA14_27210	efp		-		-
PA14_27600	-		-		-
PA14_27610	-		-		-
PA14_27640	-		-		-
PA14_27940	-		-		-
PA14_27950	-		-		-
PA14_28190	-		-		-
PA14_28660	infC		-		-
PA14_28670	rpmI		-		-
PA14_28680	rplT		-		-
PA14_28690	pheS		-		-
PA14_28710	pheT		-		-
PA14_28720	ihfA		-		-
PA14_28880	-		-		-
PA14_29190	-		-		-
PA14_29740	-		-		-
PA14_29930	-		-		-
PA14_30150	-		-		-
PA14_30240	-		-		-
PA14_30310	-		-		-
PA14_30330	-		-		-
PA14_30370	-		-		-
PA14_30380	-		-		-
PA14_30390	-		-		-
PA14_30720	-		-		-
PA14_30930	-		-		-
PA14_31080	-		-		-
PA14_31250	-		-		-
PA14_31530	-		-		-
PA14_31700	-		-		-
PA14_31900	-		-		-
PA14_32220	-		-		-
PA14_32340	-		-		-
PA14_32360	-		-		-
PA14_32420	-		-		-
PA14_32570	-		-		-
PA14_32600	-		-		-
PA14_32810	-		-		-
PA14_33010	-		-		-
PA14_33060	-		-		-
PA14_33130	-		-		-
PA14_33160	-		-		-
PA14_33530	-		-		-
PA14_33550	-		-		-
PA14_33580	-		-		-
PA14_34000	-		-		-
PA14_34020	-		-		-
PA14_34070	-		-		-
PA14_34150	-		-		-
PA14_34300	-		-		-
PA14_34450	-		-		-
PA14_34490	-		-		-
PA14_34500	-		-		-
PA14_34640	-		-		-
PA14_34780	-		-		-
PA14_34960	-		-		-
PA14_35000	-		-		-
PA14_35100	-		-		-
PA14_35550	-		-		-
PA14_35620	-		-		-
PA14_35930	-		-		-
PA14_35970	-		-		-
PA14_35980	-		-		-
PA14_36100	-		-		-
PA14_36270	-		-		-
PA14_36460	-		-		-
PA14_36620	-		-		-
PA14_36660	-		-		-
PA14_36770	-		-		-
PA14_36790	-		-		-
PA14_36860	-		-		-
PA14_36880	-		-		-
PA14_36890	-		-		-
PA14_36920	-		-		-
PA14_36940	-		-		-
PA14_37310	-		-		-
PA14_37350	-		-		-
PA14_37370	-		-		-
PA14_37420	-		-		-
PA14_37470	-		-		-
PA14_37510	-		-		-
PA14_37530	-		-		-
PA14_37590	-		-		-
PA14_37840	-		-		-
PA14_38310	-		-		-
PA14_38395	-		-		-
PA14_38490	-		-		-
PA14_38530	-		-		-
PA14_38550	-		-		-
PA14_38880	-		-		-
PA14_38910	-		-		-
PA14_39090	-		-		-
PA14_39260	-		-		-
PA14_39700	-		-		-
PA14_39880	-		-		-
PA14_39890	-		-		-
PA14_39910	-		-		-
PA14_39925	-		-		-
PA14_40210	-		-		-
PA14_40260	-		-		-
PA14_40610	-		-		-
PA14_40750	-		-		-
PA14_41050	-		-		-
PA14_41060	-		-		-
PA14_41200	-		-		-
PA14_41210	-		-		-
PA14_41240	-		-		-
PA14_41290	-		-		-
PA14_41340	-		-		-
PA14_41360	-		-		-
PA14_41400	-		-		-
PA14_41960	-		-		-
PA14_42290	-		-		-
PA14_42320	-		-		-
PA14_42360	-		-		-
PA14_42380	-		-		-
PA14_42410	-		-		-
PA14_42450	-		-		-
PA14_42490	-		-		-
PA14_42510	-		-		-
PA14_42520	-		-		-
PA14_42530	-		-		-
PA14_42580	-		-		-
PA14_42600	-		-		-
PA14_42610	-		-		-
PA14_42630	-		-		-
PA14_42830	-		-		-
PA14_42960	-		-		-
PA14_43040	-		-		-
PA14_43070	-		-		-
PA14_43080	-		-		-
PA14_43370	-		-		-
PA14_43440	-		-		-
PA14_43690	-		-		-
PA14_43940	-		-		-
PA14_43950	-		-		-
PA14_43970	-		-		-
PA14_44000	-		-		-
PA14_44010	-		-		-
PA14_44020	-		-		-
PA14_44030	-		-		-
PA14_44050	-		-		-
PA14_44060	-		-		-
PA14_44270	-		-		-
PA14_44370	-		-		-
PA14_44400	-		-		-
PA14_44430	-		-		-
PA14_44440	-		-		-
PA14_44450	-		-		-
PA14_44620	-		-		-
PA14_44670	-		-		-
PA14_44760	-		-		-
PA14_44890	-		-		-
PA14_45020	-		-		-
PA14_45290	-		-		-
PA14_45300	-		-		-
PA14_45310	-		-		-
PA14_45330	-		-		-
PA14_45340	-		-		-
PA14_45350	-		-		-
PA14_45370	-		-		-
PA14_45380	-		-		-
PA14_45640	-		-		-
PA14_45760	-		-		-
PA14_45770	-		-		-
PA14_45790	-		-		-
PA14_46160	-		-		-
PA14_46950	-		-		-
PA14_47670	-		-		-
PA14_47730	-		-		-
PA14_47950	-		-		-
PA14_48320	-		-		-
PA14_48400	-		-		-
PA14_48900	-		-		-
PA14_48980	-		-		-
PA14_49220	-		-		-
PA14_49230	-		-		-
PA14_49460	-		-		-
PA14_49470	-		-		-
PA14_49510	-		-		-
PA14_51230	-		-		-
PA14_51270	-		-		-
PA14_51630	-		-		-
PA14_51720	-		-		-
PA14_51740	-		-		-
PA14_51750	-		-		-
PA14_51780	-		-		-
PA14_51790	-		-		-
PA14_52550	-		-		-
PA14_52580	-		-		-
PA14_52630	-		-		-
PA14_52640	-		-		-
PA14_52850	-		-		-
PA14_53800	-		-		-
PA14_53870	-		-		-
PA14_54320	-		-		-
PA14_54330	-		-		-
PA14_54350	-		-		-
PA14_54370	-		-		-
PA14_54390	-		-		-
PA14_54420	-		-		-
PA14_54660	-		-		-
PA14_54730	-		-		-
PA14_54790	-		-		-
PA14_55290	-		-		-
PA14_55340	-		-		-
PA14_55460	-		-		-
PA14_55520	-		-		-
PA14_55530	-		-		-
PA14_55620	-		-		-
PA14_55631	-		-		-
PA14_55634	-		-		-
PA14_55635	-		-		-
PA14_55637	-		-		-
PA14_55660	-		-		-
PA14_55670	-		-		-
PA14_55840	-		-		-
PA14_56780	-		-		-
PA14_56910	-		-		-
PA14_57020	-		-		-
PA14_57110	-		-		-
PA14_57170	-		-		-
PA14_57220	-		-		-
PA14_57275	-		-		-
PA14_57290	-		-		-
PA14_57300	-		-		-
PA14_57320	-		-		-
PA14_57330	-		-		-
PA14_57340	-		-		-
PA14_57370	-		-		-
PA14_57380	-		-		-
PA14_57390	-		-		-
PA14_57410	-		-		-
PA14_57440	-		-		-
PA14_57450	-		-		-
PA14_57460	-		-		-
PA14_57500	-		-		-
PA14_57540	-		-		-
PA14_57560	-		-		-
PA14_57570	-		-		-
PA14_57590	-		-		-
PA14_57810	murA		-		-
PA14_57820	-		-		-
PA14_57830	-		-		-
PA14_57900	-		-		-
PA14_57910	-		-		-
PA14_57920	-		-		-
PA14_57930	-		-		-
PA14_57950			-		-
PA14_57960	ptsN		-		-
PA14_58120	mreD		-		-
PA14_58130	mreC		-		-
PA14_58170	gatC		-		-
PA14_58180	gatA		-		-
PA14_58190	gatB		-		-
PA14_58600	-		-		-
PA14_58780	coaE		-		-
PA14_58860	-		-		-
PA14_58940	-		-		-
PA14_58980	-		-		-
PA14_59030	-		-		-
PA14_59050	-		-		-
PA14_59110	-		-		-
PA14_60160	-		-		-
PA14_60350	-		-		-
PA14_60360	-		-		-
PA14_60460	-		-		-
PA14_60860	-		-		-
PA14_60960	-		-		-
PA14_61400	-		-		-
PA14_61580	-		-		-
PA14_61660	-		-		-
PA14_61700	-		-		-
PA14_61740	-		-		-
PA14_61750	-		-		-
PA14_61760	-		-		-
PA14_61780	-		-		-
PA14_61890	-		-		-
PA14_62050	-		-		-
PA14_62060	-		-		-
PA14_62070	-		-		-
PA14_62080	-		-		-
PA14_62090	-		-		-
PA14_62120	-		-		-
PA14_62490	-		-		-
PA14_62560	-		-		-
PA14_62570	-		-		-
PA14_62590	-		-		-
PA14_62720	-		-		-
PA14_62740	-		-		-
PA14_62760	-		-		-
PA14_62770	-		-		-
PA14_62780	-		-		-
PA14_62800	-		-		-
PA14_62810	-		-		-
PA14_62830	-		-		-
PA14_62860	-		-		-
PA14_62870	-		-		-
PA14_62900	-		-		-
PA14_62910	-		-		-
PA14_62960	-		-		-
PA14_63030	-		-		-
PA14_63050	-		-		-
PA14_63300	-		-		-
PA14_63360	-		-		-
PA14_63420	-		-		-
PA14_63530	-		-		-
PA14_63750	-		-		-
PA14_63820	-		-		-
PA14_64000	-		-		-
PA14_64100	-		-		-
PA14_64190	-		-		-
PA14_64530	-		-		-
PA14_64930	-		-		-
PA14_65170	-		-		-
PA14_65180	-		-		-
PA14_65210	-		-		-
PA14_65220	-		-		-
PA14_65260	-		-		-
PA14_65280	-		-		-
PA14_65310	-		-		-
PA14_65380	-		-		-
PA14_65500	-		-		-
PA14_65605	-		-		-
PA14_65660	-		-		-
PA14_65960	-		-		-
PA14_66000	-		-		-
PA14_66010	-		-		-
PA14_66170	-		-		-
PA14_66190	-		-		-
PA14_66200	-		-		-
PA14_66210	-		-		-
PA14_66220	-		-		-
PA14_66230	-		-		-
PA14_66240	-		-		-
PA14_66250	-		-		-
PA14_66290	-		-		-
PA14_66600	-		-		-
PA14_66710	-		-		-
PA14_66750	-		-		-
PA14_66760	-		-		-
PA14_66910	-		-		-
PA14_66920	-		-		-
PA14_66970	-		-		-
PA14_66980	-		-		-
PA14_66990	-		-		-
PA14_67490	-		-		-
PA14_67600	-		-		-
PA14_67960	-		-		-
PA14_68010	-		-		-
PA14_68170	-		-		-
PA14_68200	-		-		-
PA14_68210	-		-		-
PA14_68670	-		-		-
PA14_68680	-		-		-
PA14_68700	-		-		-
PA14_68955	-		-		-
PA14_68980	-		-		-
PA14_69000	-		-		-
PA14_69060	-		-		-
PA14_69070	-		-		-
PA14_69090	-		-		-
PA14_69440	-		-		-
PA14_69550	-		-		-
PA14_69710	-		-		-
PA14_69820	-		-		-
PA14_70190	-		-		-
PA14_70260	-		-		-
PA14_70440	-		-		-
PA14_70450	-		-		-
PA14_70680	-		-		-
PA14_70810	-		-		-
PA14_70850	-		-		-
PA14_70870	-		-		-
PA14_70880	-		-		-
PA14_70890	-		-		-
PA14_70900	-		-		-
PA14_70910	-		-		-
PA14_71400	-		-		-
PA14_71600	-		-		-
PA14_71620	-		-		-
PA14_72200	-		-		-
PA14_73170	-		-		-
PA14_73230	-		-		-
PA14_73240	-		-		-
PA14_73250	-		-		-
PA14_73260	-		-		-
PA14_73280	-		-		-
PA14_73290	-		-		-
PA14_73300	-		-		-
PA14_73310	-		-		-
PA14_73320	-		-		-
PA14_73410	-		-		-
PA14_73410	-		-		-
PA14_73420	-		-		-
PA14_73420	-		-		-
*Essential genes defined as genes with less than 10 reads recovered from the Illumina sequencing
