# Supplementary material for: A Comprehensive Analysis of In Vitro and In Vivo Genetic Fitness of Pseudomonas aeruginosa Using High-Throughput Sequencing of Transposon Libraries
Source: PLoS Pathog. 2013 Sep 5;9(9):e1003582. doi: 10.1371/journal.ppat.1003582 (PMC3764216; doi:10.1371/journal.ppat.1003582)
Supplement: Table S10 — Raw data used to draw the Circos figures. (XLS) [file ppat.1003582.s021.xls]

## Sheet: Table S10
Table S10: Raw data used to draw the Circos figures
Feature ID	LB (RPKM)	CECUM (RPKM)	SPLEEN (RPKM)
PA14_00010	4.38735	0.08	0.08
PA14_00020	1.24706	0.143978	0.08
PA14_00030	32.2655	0.143275	0.08
PA14_00050	0.471987	0.138708	0.08
PA14_00060	48.6605	0.08	0.08
PA14_00070	77.3325	0.08	0.08
PA14_00080	98.0484	4.05123	0.08
PA14_00090	2.50641	0.08	0.08
PA14_00100	28.6864	0.165008	0.2
PA14_00110	76.2553	1.57347	0.08
PA14_00120	28.0144	0.34966	0.08
PA14_00130	479.22	0.910742	0.08
PA14_00140	946.889	1.82148	0.08
PA14_00150	745.169	149.772	0.08
PA14_00160	90.3596	0.08	0.08
PA14_00170	11.0926	0.08	0.08
PA14_00180	16.9856	0.08	0.08
PA14_00190	13.2063	0.08	0.08
PA14_00200	9.39005	0.08	0.08
PA14_00210	32.918	0.307554	0.08
PA14_00230	31.7437	0.145764	0.15
PA14_00240	5.30672	0.08	0.08
PA14_00250	259.068	0.481499	0.08
PA14_00280	7.77277	0.339554	0.08
PA14_00290	1.15374	0.08	0.08
PA14_00300	496.49	3.50228	0.08
PA14_00310	176.445	11.7736	0.08
PA14_00320	200.112	6.8249	3.01076
PA14_00340	332.818	4.52678	30.5582
PA14_00360	298.89	0.675205	0.08
PA14_00380	246.384	0.863866	0.08
PA14_00400	78.7958	0.170269	0.08
PA14_00410	209.957	9.20069	0.08
PA14_00420	54.5144	2.53827	0.08
PA14_00430	78.1081	0.473733	0.08
PA14_00440	59.7483	2.28128	0.08
PA14_00450	180.73	194.793	0.08
PA14_00460	166.68	0.52449	0.08
PA14_00470	873.529	11.0143	0.08
PA14_00480	642.581	1.51921	0.08
PA14_00490	8.73919	2.14319	0.08
PA14_00510	75.9301	1.28142	0.104132
PA14_00520	249.914	0.08	0.08
PA14_00530	885.543	0.683057	0.08
PA14_00550	141.31	0.08	0.08
PA14_00560	318.208	18.2431	0.08
PA14_00570	228.326	5.02262	0.08
PA14_00580	381.371	11.8973	0.08
PA14_00590	359.968	0.559456	0.08
PA14_00600	120.711	0.34966	0.08
PA14_00620	265.475	1.18672	0.08
PA14_00630	0.04	0.08	0.08
PA14_00640	210.745	0.721879	0.08
PA14_00650	90.3609	0.08	0.08
PA14_00660	261.572	10.5368	0.08
PA14_00670	136.156	0.08	0.08
PA14_00680	125.472	2.53932	0.08
PA14_00690	341.04	4.54558	0.08
PA14_00700	361.712	6.1947	0.08
PA14_00710	26.3108	0.08	0.08
PA14_00720	283.66	0.08	0.08
PA14_00730	195.588	0.947466	0.08
PA14_00740	334.802	0.656345	0.08
PA14_00750	327.786	1.27088	0.872108
PA14_00760	225.563	0.798137	0.08
PA14_00770	32.8751	0.08	0.08
PA14_00780	158.857	2.92385	0.08
PA14_00790	90.354	0.813613	0.08
PA14_00800	4.12988	0.08	0.08
PA14_00810	191.517	5.38103	0.08
PA14_00820	238.81	1.36215	0.08
PA14_00830	417.319	6.82609	0.08
PA14_00850	52.3669	0.08	0.08
PA14_00860	13.4988	0.08	0.08
PA14_00875	232.216	2.40884	0.338114
PA14_00890	116.22	0.207572	0.08
PA14_00900	28.3121	0.08	0.08
PA14_00910	94.816	0.462542	0.317408
PA14_00925	35.1563	0.35965	0.08
PA14_00940	99.7371	12.4753	10.4725
PA14_00960	8.20046	0.08	0.08
PA14_00970	64.2991	185.798	0.08
PA14_00980	104.486	0.326349	0.08
PA14_00990	114.693	0.305158	0.08
PA14_01010	231.366	0.08	0.08
PA14_01020	188.997	0.653909	0.08
PA14_01030	172.047	9.54933	0.08
PA14_01040	117.72	0.08	0.08
PA14_01060	12.1143	0.08	0.08
PA14_01070	65.8028	0.178009	0.08
PA14_01080	151.164	1.96313	0.08
PA14_01100	321.402	461.148	0.08
PA14_01100	52.838	0.560642	0.384726
PA14_01110	127.785	345.844	0.08
PA14_01120	473.805	27.4133	0.08
PA14_01130	0.04	0.08	0.08
PA14_01140	158.016	0.244762	0.08
PA14_01150	363.037	0.317529	0.08
PA14_01160	237.298	0.525831	0.463935
PA14_01170	109.603	0.309173	0.08
PA14_01180	159.992	2.0026	0.08
PA14_01190	53.1022	0.913102	0.08
PA14_01200	291.733	0.872419	0.08
PA14_01220	316.718	315.722	0.08
PA14_01230	58.5839	3.12601	0.08
PA14_01240	128.42	0.830288	0.08
PA14_01250	236.551	0.104154	0.08
PA14_01270	376.659	56.5308	0.08
PA14_01290	209.125	5.80351	0.08
PA14_01300	240.844	0.925895	0.08
PA14_01310	15.6679	0.522159	0.08
PA14_01320	421.297	2.62245	0.08
PA14_01330	288.431	0.534026	0.08
PA14_01340	189.46	0.1926	0.08
PA14_01350	123.223	0.08	0.08
PA14_01360	104.646	7.82254	0.08
PA14_01380	254.822	0.851346	0.08
PA14_01390	248.199	19.8141	0.08
PA14_01400	190.468	273.723	0.08
PA14_01410	270.737	0.296681	0.08
PA14_01430	11.6863	0.08	0.08
PA14_01440	118.269	11.6988	0.08
PA14_01460	64.0081	2.1579	0.08
PA14_01470	35.6674	76.4312	0.08
PA14_01480	230.172	0.08	0.08
PA14_01490	364.867	0.663761	4.0994
PA14_01500	30.7273	0.08	0.08
PA14_01510	1602.07	2.1919	0.08
PA14_01520	138.166	0.08	0.08
PA14_01540	115.77	4.73733	0.08
PA14_01550	71.8081	0.08	0.08
PA14_01560	413.46	417.303	0.08
PA14_01580	268.065	2.04917	0.08
PA14_01600	225.083	0.08	0.08
PA14_01610	143.234	4.31933	0.08
PA14_01620	231.138	1.44154	0.08
PA14_01640	108.924	0.169777	0.08
PA14_01660	235.681	37.1132	8.75968
PA14_01670	53.6767	0.104154	0.08
PA14_01680	314.913	1.59156	0.08
PA14_01690	102.592	0.08	0.08
PA14_01710	86.3942	0.515288	0.6
PA14_01720	267.205	5.01718	0.08
PA14_01730	284.74	0.346566	0.08
PA14_01750	130.538	2.1579	0.08
PA14_01760	174.053	2.06394	0.08
PA14_01770	545.257	17.4592	0.08
PA14_01780	134.571	0.235915	0.08
PA14_01790	449.254	0.827364	0.08
PA14_01800	457.062	7.08966	0.08
PA14_01810	437.726	0.325445	0.08
PA14_01830	455.254	1.81	0.08
PA14_01840	114.431	0.08	0.08
PA14_01860	138.924	3.94777	0.08
PA14_01870	212.841	18.5504	0.08
PA14_01890	339.048	2.04485	0.08
PA14_01900	241.162	5.2449	0.08
PA14_01910	209.798	0.08	0.08
PA14_01930	412.152	130.886	0.08
PA14_01940	73.9716	36.2987	0.08
PA14_01960	41.7441	0.295934	0.3
PA14_01970	149.364	12.2937	0.08
PA14_01980	224.338	0.665642	0.08
PA14_01990	401.91	1.72773	0.08
PA14_02010	263.986	0.08	0.08
PA14_02020	475.231	44.0874	0.08
PA14_02030	157.249	0.19197	0.08
PA14_02050	252.078	0.202911	0.08
PA14_02060	635.489	1.65732	0.08
PA14_02070	60.9762	0.230817	0.08
PA14_02090	167.289	0.448419	0.08
PA14_02100	10.1208	0.08	0.08
PA14_02110	72.8176	0.08	0.08
PA14_02130	113.599	7.73858	0.08
PA14_02140	255.881	0.797414	0.08
PA14_02150	201.951	0.667533	0.08
PA14_02180	92.2552	0.301245	0.08
PA14_02190	317.134	0.08	0.08
PA14_02200	96.2353	2.56199	0.08
PA14_02220	181.059	1.71333	0.08
PA14_02230	238.208	36.9324	0.08
PA14_02250	107.319	8.9842	0.08
PA14_02260	298.596	0.08	0.08
PA14_02270	40.1375	0.272589	0.08
PA14_02290	177.378	0.500649	0.08
PA14_02300	149.993	0.403731	0.08
PA14_02310	221.144	2.95241	0.08
PA14_02330	207.836	0.183571	0.08
PA14_02340	29.564	1.31892	0.626592
PA14_02360	220.456	0.298187	0.08
PA14_02370	206.558	12.8686	0.08
PA14_02380	185.452	3.54124	0.08
PA14_02390	53.8842	2.2071	0.08
PA14_02410	487.984	95.2186	0.08
PA14_02420	105.405	0.172266	0.08
PA14_02435	113.411	1.72773	0.08
PA14_02450	100.317	2.84469	0.08
PA14_02460	604.361	1770.09	0.08
PA14_02470	297.116	33.0499	0.08
PA14_02490	2.8046	0.08	0.08
PA14_02500	326.178	4.40571	0.08
PA14_02510	13.1587	0.08	0.08
PA14_02520	66.4651	0.529215	0.08
PA14_02530	408.159	6.77802	0.08
PA14_02550	225.754	3.15928	0.08
PA14_02560	4.02602	13.1908	0.08
PA14_02570	8.82615	0.419592	0.08
PA14_02580	220.163	5.91011	0.08
PA14_02590	57.7488	1.52085	0.08
PA14_02610	1.34107	0.08	0.08
PA14_02620	75.378	0.08	0.08
PA14_02630	371.944	31.889	0.08
PA14_02640	160.032	8.56252	0.08
PA14_02650	71.8552	0.167837	0.08
PA14_02660	161.501	0.338576	0.08
PA14_02680	18.07	0.984517	0.08
PA14_02690	117.097	0.226806	0.08
PA14_02700	103.951	0.117251	0.08
PA14_02720	222.497	23.1683	0.08
PA14_02730	146.678	7.73858	2.17244
PA14_02740	414.261	0.780636	0.08
PA14_02750	163.048	4.27221	0.08
PA14_02760	118.563	0.36261	0.08
PA14_02770	49.1415	0.08	0.08
PA14_02790	93.0774	0.132902	0.08
PA14_02810	323.475	8.56926	0.767012
PA14_02830	3.77967	0.08	0.08
PA14_02840	54.0362	0.08	0.08
PA14_02850	97.5412	0.08	0.08
PA14_02870	75.4578	0.16594	0.08
PA14_02890	323.201	9.42103	0.08
PA14_02910	44.3384	0.08	0.08
PA14_02930	88.6094	0.605597	0.08
PA14_02960	78.3936	0.08	0.08
PA14_02970	40.4902	0.882025	0.08
PA14_02980	121.537	0.08	0.08
PA14_02990	264.58	7.43426	0.08
PA14_03000	115.113	0.0870265	0.08
PA14_03010	372.274	35.2904	0.08
PA14_03020	10.5115	28.3773	0.08
PA14_03030	21.5366	0.621618	0.08
PA14_03040	261.508	24.2775	0.08
PA14_03050	355.158	0.810246	0.834016
PA14_03070	173.43	0.08	0.08
PA14_03080	253.055	8.70265	0.08
PA14_03090	18.4662	0.08	0.08
PA14_03100	289.456	40.935	0.08
PA14_03110	232.221	0.08	0.08
PA14_03120	155.599	1.18076	0.08
PA14_03130	116.067	1.09391	0.08
PA14_03150	763.743	3.27562	0.08
PA14_03160	759.992	6.02491	0.08
PA14_03163	180.249	29.1346	0.08
PA14_03166	1002.48	13.2426	0.08
PA14_03170	286.087	19.6421	0.08
PA14_03180	750.141	0.08	0.08
PA14_03190	539.285	1.46575	0.696347
PA14_03200	434.051	2.32799	0.08
PA14_03210	306.975	25.6644	0.08
PA14_03220	85.3031	0.387925	0.08
PA14_03240	0.04	0.08	0.08
PA14_03250	835.386	267.031	0.08
PA14_03265	790.397	12.1537	0.08
PA14_03270	416.94	21.961	0.334067
PA14_03285	441.111	3.89763	2.57912
PA14_03290	448.569	13.556	0.08
PA14_03300	6.09478	0.08	0.08
PA14_03310	782.103	29.8328	0.633153
PA14_03320	642.673	20.0066	0.876321
PA14_03330	336.476	0.17855	0.08
PA14_03340	1031.87	8.41588	0.08
PA14_03350	322.62	13.7832	0.08
PA14_03360	418.25	1.18672	0.08
PA14_03370	486.489	1.41739	0.08
PA14_03380	568.3	9.81845	0.08
PA14_03390	114.394	0.279728	0.08
PA14_03400	436.356	21.7854	0.08
PA14_03410	104.533	31.7938	0.08
PA14_03420	102.329	0.08	0.08
PA14_03430	184.836	8.96838	0.08
PA14_03450	419.384	0.628939	0.08
PA14_03470	30.5611	0.08	0.08
PA14_03480	172.594	0.457143	10.5875
PA14_03490	162.371	5.05315	0.08
PA14_03510	185.019	1.66883	0.08
PA14_03520	175.254	0.08	0.08
PA14_03530	213.605	0.167359	0.08
PA14_03550	86.8964	0.396019	0.08
PA14_03560	159.444	1.18672	0.08
PA14_03580	186.038	0.218375	0.08
PA14_03590	245.829	0.08	0.08
PA14_03610	304.76	0.400975	0.08
PA14_03620	67.0659	1.00933	0.08
PA14_03630	93.1871	5.16421	0.08
PA14_03650	23.672	0.08	0.08
PA14_03670	160.79	77.4338	0.08
PA14_03680	254.169	0.750708	0.08
PA14_03700	368.886	0.62995	0.08
PA14_03710	836.248	17.4484	0.08
PA14_03720	179.446	1.02672	0.45293
PA14_03730	291.751	2.7133	0.08
PA14_03760	478.829	7.48913	0.08
PA14_03770	104.068	104.232	0.08
PA14_03780	407.726	1.30178	0.08
PA14_03790	188.005	0.806907	0.08
PA14_03800	449.672	4.89524	0.08
PA14_03810	186.069	39.7843	0.08
PA14_03830	342.584	2.29327	0.08
PA14_03840	282.837	17.0399	4.15416
PA14_03855	349.778	3.42915	0.08
PA14_03860	176.762	11.8898	0.08
PA14_03870	545.02	51.6776	0.08
PA14_03880	306.888	3.33631	0.08
PA14_03900	170.161	0.827364	0.729973
PA14_03920	594.047	16.5574	0.08
PA14_03930	259.145	2.89374	0.08
PA14_03940	145.201	0.829311	0.08
PA14_03950	107.288	0.351754	0.08
PA14_03960	129.513	2.49212	0.08
PA14_03980	272.137	2.88093	0.08
PA14_04000	275.779	1.80285	0.08
PA14_04010	347.53	20.8989	0.08
PA14_04020	174.565	14.2042	0.08
PA14_04030	310.254	3.4009	0.08
PA14_04040	525.287	48.6496	0.08
PA14_04050	236.03	2.5821	0.08
PA14_04060	135.519	0.08	0.08
PA14_04070	69.1403	0.08	0.08
PA14_04080	321.588	3.03469	0.08
PA14_04090	823.651	6.52699	0.08
PA14_04100	161.199	6.94808	0.08
PA14_04110	45.9537	0.391619	0.08
PA14_04140	269.658	1.51219	1.43682
PA14_04150	656.531	0.896838	0.08
PA14_04160	222.183	0.635058	0.980532
PA14_04180	539.589	0.08	0.08
PA14_04190	269.599	9.30731	0.08
PA14_04190	214.771	2.12506	0.08
PA14_04210	279.517	46.4127	0.08
PA14_04220	363.898	0.454197	0.08
PA14_04230	410.208	11.8261	0.08
PA14_04240	592.494	109.765	0.08
PA14_04250	295.496	1.3556	0.08
PA14_04270	667.526	56.1465	0.08
PA14_04290	316.786	1.53688	0.08
PA14_04300	480.642	129.546	0.08
PA14_04310	0.275325	0.08	0.08
PA14_04320	128.034	1.29342	0.08
PA14_04330	102.168	0.08	0.08
PA14_04340	81.85	1.64581	0.08
PA14_04350	742.62	80.9213	0.08
PA14_04370	162.102	4.14047	0.08
PA14_04380	201.436	0.08	0.08
PA14_04390	261.124	0.08	0.08
PA14_04410	2000.68	14.0249	0.08
PA14_04420	181.976	0.986091	0.08
PA14_04430	78.0378	0.08	0.08
PA14_04440	320.597	23.2683	0.08
PA14_04460	1.06543	0.08	0.08
PA14_04480	18.8268	1.7334	0.08
PA14_04490	154.279	0.19197	0.08
PA14_04510	81.1175	0.587429	0.08
PA14_04520	14.0449	0.08	0.08
PA14_04530	391.872	1.09459	4.50679
PA14_04550	261.086	6.65014	0.08
PA14_04560	259.516	0.145044	0.08
PA14_04570	235.337	12.5986	0.08
PA14_04580	9.21616	0.08	0.08
PA14_04590	247.242	23.1411	0.08
PA14_04610	60.6681	1.52123	0.08
PA14_04630	99.5675	2.96863	0.08
PA14_04640	73.0171	0.267621	0.08
PA14_04650	70.208	0.08	0.08
PA14_04660	354.43	0.745941	0.08
PA14_04670	150.63	1.88884	0.08
PA14_04680	395.873	3.52961	0.08
PA14_04690	171.633	2.27392	0.08
PA14_04700	171.176	1.59195	0.08
PA14_04710	397.205	2.23478	0.08
PA14_04730	170.247	2.18622	0.08
PA14_04750	26.671	0.947466	2.92578
PA14_04760	61.2379	0.293714	0.08
PA14_04780	317.62	2.56743	0.08
PA14_04790	476.207	0.263421	22.7765
PA14_04810	299.179	6.93098	0.08
PA14_04820	435.264	3.2125	0.08
PA14_04830	138.185	5.97385	0.08
PA14_04840	386.034	0.944925	0.08
PA14_04850	493.415	0.08	0.08
PA14_04860	50.3327	0.08	0.08
PA14_04870	16.612	1.09595	0.08
PA14_04890	101.344	6.73337	0.08
PA14_04900	27.3311	0.08	0.08
PA14_04910	50.7975	0.08	0.08
PA14_04920	70.8494	0.156231	0.08
PA14_04930	35.4484	27.4736	0.08
PA14_04940	60.5215	0.728217	0.08
PA14_04950	238.917	2.06841	0.08
PA14_04960	364.305	1.06162	0.08
PA14_04970	5.77412	0.08	0.08
PA14_04980	544.432	4.99122	0.08
PA14_05000	389.723	14.4632	0.08
PA14_05010	609.655	3.48373	0.08
PA14_05020	484.573	0.932426	0.08
PA14_05030	454.287	14.6857	0.08
PA14_05040	194.969	8.56955	0.08
PA14_05050	12.6742	0.08	0.08
PA14_05060	91.8669	0.326349	0.08
PA14_05070	258.521	0.237825	0.08
PA14_05080	433.606	2.51755	0.08
PA14_05110	224.324	31.2282	0.08
PA14_05120	0.04	0.605597	0.08
PA14_05130	99.4087	5.92365	0.08
PA14_05150	14.2363	0.08	0.08
PA14_05160	68.2604	0.08	0.08
PA14_05180	261.669	0.152579	0.08
PA14_05190	344.356	40.2729	0.08
PA14_05200	218.699	27.6437	0.08
PA14_05210	926.434	0.671347	0.08
PA14_05220	162.595	1.41549	0.08
PA14_05230	310.544	1.89057	0.08
PA14_05250	7.91086	125.082	0.78189
PA14_05260	4.16733	0.626591	0.08
PA14_05270	123.842	0.08	0.08
PA14_05280	0.04	0.08	0.08
PA14_05290	7.58462	0.08	0.08
PA14_05300	1385.27	0.489524	0.08
PA14_05310	39.3885	0.328172	0.08
PA14_05320	181.095	241.647	0.08
PA14_05330	49.3546	52.2159	0.08
PA14_05340	220.049	78001.7	29.8189
PA14_05360	190.763	9824.36	40.1435
PA14_05380	38.6418	0.176936	0.08
PA14_05390	101.232	5170	11.3869
PA14_05400	70.0359	5.8131	0.08
PA14_05410	36.1691	0.08	0.08
PA14_05420	84.6016	0.385199	0.08
PA14_05430	49.0034	0.08	0.08
PA14_05440	174.546	0.458929	0.08
PA14_05450	328.897	1.46335	0.08
PA14_05460	149.593	0.925084	0.08
PA14_05480	253.521	2.4066	0.08
PA14_05500	317.922	0.510808	0.08
PA14_05510	149.758	21.269	0.08
PA14_05520	687.81	71.5538	3.85954
PA14_05530	23.4001	0.415633	0.08
PA14_05540	2.7416	0.216165	0.08
PA14_05550	0.690931	0.558392	0.08
PA14_05560	47.5131	0.518319	0.08
PA14_05580	236.458	1.62764	0.08
PA14_05590	129.451	5.5016	0.08
PA14_05600	46.519	0.08	0.08
PA14_05620	0.783868	0.115182	0.2
PA14_05630	48.9157	0.08	0.08
PA14_05640	192.368	2.59048	0.08
PA14_05650	300.631	1.43275	0.08
PA14_05660	581.193	0.475651	0.08
PA14_05690	69.9445	0.759606	0.08
PA14_05700	194.28	84.0653	0.08
PA14_05740	235.137	6.42894	0.778534
PA14_05750	64.0398	0.947466	0.08
PA14_05770	148.517	0.451868	0.08
PA14_05775	138.931	0.08	0.08
PA14_05790	318.627	0.546954	0.08
PA14_05810	95.2061	0.251038	0.08
PA14_05820	80.4737	0.786735	0.08
PA14_05840	182.552	2.97775	0.08
PA14_05850	314.69	117.828	0.08
PA14_05860	212.243	530.028	0.08
PA14_05870	367.621	1.41549	0.08
PA14_05880	311.994	109.354	0.08
PA14_05890	247.49	0.577799	0.08
PA14_05910	324.271	2.89578	0.08
PA14_05920	295.064	5.84393	0.08
PA14_05950	99.7793	0.941769	0.08
PA14_05960	516.07	5.87429	0.08
PA14_05970	184.588	0.08	0.08
PA14_05990	381.812	0.907226	0.08
PA14_06000	210.185	408.167	0.407179
PA14_06010	125.407	0.08	0.08
PA14_06030	581.379	19.4061	1.07975
PA14_06040	285.59	0.08	0.08
PA14_06060	42.6693	0.870265	0.08
PA14_06070	203.309	3.65004	0.08
PA14_06080	143.308	0.119154	0.08
PA14_06090	0.257751	0.08	0.08
PA14_06110	0.222508	0.239767	0.08
PA14_06120	114.62	1.9026	0.08
PA14_06130	148.935	1.64546	0.08
PA14_06150	206.018	0.08	0.08
PA14_06160	643.678	17.8051	0.08
PA14_06170	27.4569	2.42072	0.08
PA14_06180	126.433	3.86103	0.08
PA14_06190	330.721	1.21537	1.25102
PA14_06200	9.96835	18.1264	0.08
PA14_06210	131.941	27.839	0.08
PA14_06230	374.049	8.39184	0.08
PA14_06240	238.364	0.673271	1.03953
PA14_06250	561.581	10.6269	0.08
PA14_06260	213.219	0.08	0.08
PA14_06270	192.048	8.63866	0.08
PA14_06280	214.385	6.24924	0.08
PA14_06290	235.85	5.44483	0.08
PA14_06300	444.235	0.624924	0.08
PA14_06310	35.143	0.08	0.08
PA14_06320	268.016	3.63894	0.08
PA14_06330	143.082	1.44845	0.08
PA14_06340	124.41	0.601463	0.08
PA14_06350	22.7453	0.08	0.08
PA14_06360	27.4505	0.416616	0.08
PA14_06390	7.90064	0.08	0.08
PA14_06400	706.345	168.486	138.258
PA14_06420	161.373	11.2273	0.08
PA14_06430	194.125	0.08	0.08
PA14_06450	92.7146	0.08	0.08
PA14_06460	223.406	1.05843	0.08
PA14_06480	108.83	2.0865	0.08
PA14_06500	228.415	0.448419	0.923147
PA14_06510	49.0054	0.08	0.08
PA14_06530	17.5895	0.209049	0.08
PA14_06540	26.5361	0.08	0.08
PA14_06570	27.8314	0.08	0.08
PA14_06580	314.04	11.5477	0.08
PA14_06600	11.435	0.183	0.08
PA14_06620	263.501	1.65473	0.08
PA14_06640	191.82	2.22722	0.08
PA14_06650	152.11	47.8523	0.08
PA14_06660	69.6195	3.855	0.08
PA14_06670	206.17	5.07824	0.08
PA14_06680	31.2001	0.277089	0.08
PA14_06690	32.67	0.08	0.08
PA14_06700	233.947	6.0109	0.08
PA14_06710	215.584	0.08	0.08
PA14_06720	64.4605	0.135665	0.08
PA14_06730	47.7001	0.08	0.08
PA14_06740	95.7449	0.405123	0.08
PA14_06750	389.866	3.6654	0.08
PA14_06770	197.17	487.898	0.08
PA14_06790	182.22	0.271958	0.08
PA14_06800	114.221	10.2567	0.08
PA14_06810	477.317	0.08	0.08
PA14_06830	606.698	6.96556	0.71699
PA14_06840	91.7201	0.449792	0.08
PA14_06860	157.14	36.3646	0.08
PA14_06870	486.697	0.657569	1.35372
PA14_06875	1108.16	14.445	0.08
PA14_06880	311.043	5.29215	0.08
PA14_06890	141.923	1.50073	0.08
PA14_06900	10.6891	0.08	0.08
PA14_06920	121.674	0.947466	0.08
PA14_06930	141.985	32.6349	0.08
PA14_06940	325.174	1.6864	0.08
PA14_06950	140.634	0.109391	0.2
PA14_06960	291.517	1.24985	0.08
PA14_06970	385.72	79.6292	0.08
PA14_06980	411.284	1.9991	0.08
PA14_06990	274.89	11.8453	0.08
PA14_07000	503.956	4.19592	0.08
PA14_07010	110.978	0.08	0.08
PA14_07020	740.407	91.4164	0.08
PA14_07030	21.8434	0.08	0.08
PA14_07040	15.1429	0.08	0.08
PA14_07050	237.481	1.13278	0.08
PA14_07060	225.251	4.07937	0.08
PA14_07070	211.401	21.2711	0.08
PA14_07090	1.16431	0.134423	0.08
PA14_07110	77.4474	0.471199	0.08
PA14_07130	3.8608	0.16641	0.08
PA14_07140	237.471	8.92297	0.08
PA14_07150	246.206	3.64743	0.08
PA14_07170	41.2317	0.08	0.08
PA14_07190	9.25557	0.274499	0.08
PA14_07200	52.3067	0.08	0.08
PA14_07210	402.84	7.2475	0.08
PA14_07230	0.184015	2.08203	0.08
PA14_07240	88.4165	1.75352	0.08
PA14_07250	259.312	178.497	0.08
PA14_07260	157.404	45.4463	0.08
PA14_07280	212.099	0.542659	0.08
PA14_07290	276.421	0.289374	0.08
PA14_07300	704.711	88.4598	0.08
PA14_07310	177.326	0.886685	0.08
PA14_07330	183.555	0.08	0.08
PA14_07340	152.345	2.3907	0.08
PA14_07355	414.025	0.08	0.08
PA14_07360	334.115	2.4938	0.08
PA14_07370	303.64	6.31644	0.08
PA14_07380	170.04	0.304367	0.08
PA14_07400	77.6669	0.298187	0.08
PA14_07410	161.447	0.08	0.08
PA14_07420	192.544	0.479534	0.08
PA14_07430	444.296	30.9558	27.0969
PA14_07440	259.422	10.0481	0.08
PA14_07450	416.891	15.4661	0.08
PA14_07460	791.426	0.08	0.08
PA14_07470	41.5883	0.08	0.08
PA14_07480	598.331	49.5704	0.08
PA14_07500	248.805	16.9468	0.282113
PA14_07520	0.497092	0.0892749	0.08
PA14_07530	25.2081	0.166646	0.514605
PA14_07550	0.382557	0.08	0.08
PA14_07560	0.324491	0.52449	0.08
PA14_07570	100.371	0.153777	0.08
PA14_07580	62.7311	0.255404	0.08
PA14_07590	9.20075	0.08	0.08
PA14_07600	62.6546	1.86063	0.08
PA14_07620	64.9499	0.911752	0.804428
PA14_07630	403.946	3.65386	0.08
PA14_07650	520.46	18.5282	0.08
PA14_07660	638.273	32.0301	0.08
PA14_07680	608.918	25.3604	2.13097
PA14_07690	306.629	7.78051	0.08
PA14_07700	13.909	0.08	0.08
PA14_07710	345.367	0.08	0.08
PA14_07730	67.158	0.190106	0.08
PA14_07740	14.0372	0.155404	0.08
PA14_07760	0.462968	0.124719	0.08
PA14_07770	42.4064	0.0608734	0.08
PA14_07780	430.362	22.3192	0.08
PA14_07790	49.783	0.08	0.08
PA14_07800	82.4849	0.08	0.08
PA14_07810	389.073	6.56012	0.08
PA14_07820	303.884	0.210297	0.08
PA14_07840	79.7808	0.08	0.08
PA14_07850	244.961	7.9341	0.08
PA14_07860	208.573	0.286551	0.88487
PA14_07870	265.425	0.30202	0.08
PA14_07890	590.733	32.0767	0.08
PA14_07900	452.625	0.926544	0.08
PA14_07910	3.01715	0.08	0.08
PA14_07930	166.969	0.375354	0.08
PA14_07940	243.9	0.551059	0.08
PA14_07950	159.658	0.08	0.08
PA14_07960	0.244734	0.08	0.08
PA14_07970	0.679308	0.08	0.08
PA14_07980	399.091	152.731	0.08
PA14_07990	63.3133	0.08	0.08
PA14_08000	96.8574	0.08	0.08
PA14_08010	106.617	4.93856	0.08
PA14_08020	101.224	1.97124	0.08
PA14_08030	399.664	47.2041	0.08
PA14_08040	400.106	397.996	0.08
PA14_08050	845.073	49.5944	0.08
PA14_08060	803.5	0.08	0.08
PA14_08070	586.254	14.9953	0.08
PA14_08090	181.715	0.08	0.08
PA14_08100	38.4532	0.08	0.08
PA14_08110	0.04	0.08	0.08
PA14_08120	98.6716	1.41999	0.08
PA14_08130	235.076	29.9926	0.08
PA14_08140	218.725	17.7845	0.08
PA14_08150	135.157	0.08	0.08
PA14_08160	159.037	1.17486	0.08
PA14_08180	11.9638	0.08	0.08
PA14_08190	56.8219	0.466213	0.08
PA14_08200	699.335	49.2403	0.08
PA14_08210	102.292	2.57896	0.08
PA14_08220	194.761	0.08	0.08
PA14_08230	21.2243	0.08	0.08
PA14_08240	128.427	5.1355	0.08
PA14_08250	135.224	0.762894	0.08
PA14_08260	294.618	0.08	0.08
PA14_08270	152.469	2.37345	0.08
PA14_08280	513.175	4.38743	0.08
PA14_08300	207.818	3.54322	0.08
PA14_08310	655.382	50.3296	0.08
PA14_08320	405.443	334.126	0.08
PA14_08330	106.855	2.0083	0.08
PA14_08340	256.653	6.06848	0.08
PA14_08350	31.5904	0.08	0.08
PA14_08360	105.611	0.736588	0.08
PA14_08370	4112.31	5011.57	0.08
PA14_08380	298.775	4.54365	0.08
PA14_08390	453.274	11.556	0.08
PA14_08400	16.8938	1.14732	0.08
PA14_08420	159.624	5.37516	0.08
PA14_08430	172.527	4.0702	0.08
PA14_08440	243.746	0.574035	0.08
PA14_08450	149.088	0.585964	0.08
PA14_08460	200.737	1.61826	0.08
PA14_08470	34.3351	0.08	0.08
PA14_08480	251.097	6.10315	0.08
PA14_08490	283.864	0.419592	0.08
PA14_08500	483.1	0.08	0.08
PA14_08510	50.4635	2.99327	0.08
PA14_08520	276.44	7.85177	5661.96
PA14_08540	112.827	0.722248	0.743436
PA14_08560	412.327	2.53662	0.08
PA14_08570	0.132477	0.08	0.08
PA14_08580	0.04	0.08	0.08
PA14_08590	0.04	0.08	0.08
PA14_08600	0.04	0.08	0.08
PA14_08610	0.04	0.08	0.08
PA14_08620	311.643	1.49769	0.08
PA14_08630	0.251508	0.08	0.08
PA14_08640	2155.73	91.6389	0.08
PA14_08650	50.7362	0.08	0.08
PA14_08660	0.04	0.08	0.08
PA14_08670	0.04	0.08	0.08
PA14_08680	21.5734	23.6044	0.08
PA14_08690	0.04	0.08	0.08
PA14_08695	19.3978	0.360386	0.08
PA14_08710	0.04	0.08	0.08
PA14_08720	1.1851	0.08	0.08
PA14_08730	1.46975	0.08	0.08
PA14_08740	0.52671	1.13513	0.08
PA14_08750	0.04	0.08	0.08
PA14_08760	32.9374	0.126058	0.08
PA14_08780	36.4944	11.1775	0.08
PA14_08790	0.04	0.08	0.08
PA14_08810	9.2241	0.08	0.08
PA14_08820	8.95195	0.0786384	0.08
PA14_08830	0.331899	0.08	0.08
PA14_08840	18.6762	0.08	0.08
PA14_08850	0.288436	0.08	0.08
PA14_08860	0.150801	1.70622	0.08
PA14_08870	0.04	0.08	0.08
PA14_08880	0.115742	0.08	0.08
PA14_08890	0.04	0.08	0.08
PA14_08900	0.240682	0.08	0.08
PA14_08910	0.04	0.08	0.08
PA14_08920	0.04	0.08	0.08
PA14_08930	0.349452	0.08	0.08
PA14_08940	0.281728	0.08	0.08
PA14_08950	0.04	0.08	0.08
PA14_08960	0.04	0.08	0.08
PA14_08970	0.165195	0.08	0.08
PA14_08980	5.11873	0.08	0.08
PA14_08990	0.212532	0.08	0.08
PA14_09000	0.04	0.08	0.08
PA14_09010	0.04	0.08	0.08
PA14_09020	0.04	0.283782	0.08
PA14_09030	0.04	0.08	0.08
PA14_09040	0.04	0.08	0.08
PA14_09050	0.451465	0.08	0.08
PA14_09070	0.04	0.08	0.08
PA14_09080	0.228572	0.369452	0.08
PA14_09090	0.855128	0.08	0.08
PA14_09100	0.04	0.237825	0.08
PA14_09115	0.194347	0.157066	0.08
PA14_09130	13.8958	0.08	0.08
PA14_09150	427.916	3.36957	0.08
PA14_09160	644.668	3.61495	11.163
PA14_09180	259.266	1.07238	0.08
PA14_09195	75.4315	0.08	0.08
PA14_09200	25.2284	0.08	0.08
PA14_09210	99.1172	0.568113	0.08
PA14_09220	112.1	0.08	0.08
PA14_09230	57.626	6.2364	0.08
PA14_09240	166.943	39.4616	0.08
PA14_09260	210.077	15.1651	0.08
PA14_09270	107.653	0.238308	0.245299
PA14_09280	88.8929	9.68463	0.08
PA14_09290	74.6429	0.08	0.08
PA14_09300	68.9386	0.08	0.08
PA14_09320	73.986	0.191034	0.08
PA14_09340	84.3386	1.31226	0.08
PA14_09350	22.2397	0.08	0.08
PA14_09370	16.4889	0.08	0.08
PA14_09380	53.9154	10.4575	0.08
PA14_09400	123.139	2.65205	0.08
PA14_09410	3.12322	0.08	0.08
PA14_09420	0.04	0.08	0.08
PA14_09440	2.12182	0.08	0.08
PA14_09450	0.04	0.08	0.08
PA14_09460	137.875	67.9626	0.08
PA14_09470	95.2436	0.08	0.08
PA14_09480	276.6	56.4279	0.08
PA14_09490	301.21	0.783238	0.08
PA14_09500	48.0443	7.78788	0.08
PA14_09520	115.856	5.43509	0.08
PA14_09530	38.5536	0.08	0.08
PA14_09540	45.1883	0.08	0.08
PA14_09550	133.427	0.821579	0.84568
PA14_09570	107.24	5.24167	0.08
PA14_09580	14.5557	0.08	0.08
PA14_09600	122.927	19.8845	0.937459
PA14_09610	158.296	0.17855	0.08
PA14_09630	112.87	31.5025	0.08
PA14_09660	152.878	14.5593	0.624435
PA14_09680	55.8108	2.27913	0.08
PA14_09690	61.4267	0.08	0.08
PA14_09700	149.976	0.398707	0.08
PA14_09710	47.7128	13.0175	0.08
PA14_09730	214.677	7.17209	0.08
PA14_09740	149.661	0.08	0.08
PA14_09750	179.443	0.734286	0.08
PA14_09760	152.563	0.622716	0.08
PA14_09770	171.604	3.70034	0.08
PA14_09780	193.026	0.299708	0.08
PA14_09790	186.168	0.928741	0.08
PA14_09810	134.209	0.419592	0.08
PA14_09820	93.7006	1.39864	0.08
PA14_09850	170.165	1.24455	0.08
PA14_09870	227.901	0.407937	0.08
PA14_09880	52.8435	2.36322	0.08
PA14_09890	310.542	192.01	2.70744
PA14_09900	295.296	1.86856	0.08
PA14_09910	114.146	0.168801	0.08
PA14_09920	171.631	4.07465	0.08
PA14_09930	264.581	0.574035	0.08
PA14_09940	27.576	1.03058	0.08
PA14_09950	72.9965	0.08	0.08
PA14_09960	293.325	0.962998	0.08
PA14_09970	303.117	16.3058	0.430364
PA14_09980	426.13	14.8265	0.08
PA14_09990	293.568	0.304367	0.08
PA14_10010	78.8446	0.328172	0.08
PA14_10020	157.811	10.2504	0.08
PA14_10040	114.033	0.770398	0.08
PA14_10050	84.1534	0.855479	0.08
PA14_10070	208.504	0.795974	0.08
PA14_10080	94.1414	0.08	0.08
PA14_10090	120.439	3.58605	0.08
PA14_10110	102.93	0.135041	0.08
PA14_10120	145.476	0.839184	0.08
PA14_10130	29.3088	0.08	0.08
PA14_10140	108.84	1.98869	0.08
PA14_10160	27.4718	0.08	0.08
PA14_10170	58.6588	0.08	0.08
PA14_10180	106.891	4.79925	0.08
PA14_10190	84.8002	0.193871	0.08
PA14_10200	146.509	1.99806	0.08
PA14_10210	41.8402	0.123409	0.08
PA14_10220	77.2461	0.08	0.08
PA14_10230	87.1691	1.01782	0.08
PA14_10240	28.2962	1.14341	0.08
PA14_10250	265.208	3.09173	0.08
PA14_10260	200.434	5.15006	0.08
PA14_10270	1.87819	0.08	0.08
PA14_10280	201.84	12.4374	0.08
PA14_10290	51.4586	0.264608	0.08
PA14_10300	238.91	3.37049	0.08
PA14_10320	158.852	0.871556	0.08
PA14_10330	91.2833	0.803125	0.08
PA14_10340	126.053	0.309173	0.08
PA14_10350	104.516	0.38394	0.08
PA14_10360	198.069	2.51755	0.08
PA14_10370	164.455	12.6141	0.568647
PA14_10380	39.7177	0.08	0.08
PA14_10400	34.6759	0.08	0.08
PA14_10410	371.594	2.55404	0.08
PA14_10420	91.6998	0.648376	0.08
PA14_10440	386.946	3420.4	0.08
PA14_10470	193.118	1.45863	0.08
PA14_10480	187.939	0.324546	0.08
PA14_10490	0.04	0.08	0.08
PA14_10500	234.891	1.5938	0.08
PA14_10530	197.615	1318.5	0.08
PA14_10540	252.98	11.2893	0.08
PA14_10550	63.1444	0.0982322	0.08
PA14_10560	104.911	1.73624	0.08
PA14_10570	21.994	0.08	0.08
PA14_10590	73.2759	0.08	0.08
PA14_10600	204.515	0.865684	0.08
PA14_10610	92.4514	0.343526	0.08
PA14_10620	382.228	4.72644	0.08
PA14_10630	104.615	0.557333	0.08
PA14_10640	338.716	1.9581	1.20932
PA14_10650	193.177	0.08	0.08
PA14_10660	284.722	13.1488	0.08
PA14_10670	127.672	0.381447	0.08
PA14_10680	206.997	42.6524	0.08
PA14_10700	122.262	0.458332	0.08
PA14_10710	168.933	0.995642	0.08
PA14_10730	170.131	56.8706	0.08
PA14_10740	456.883	14.8256	0.08
PA14_10750	284.423	21.5077	0.08
PA14_10770	51.7227	0.44319	0.248832
PA14_10780	9.45337	0.08	0.08
PA14_10790	191.838	0.08	0.08
PA14_10800	40.5488	0.08	0.08
PA14_10820	441.867	8.65005	0.797356
PA14_10830	94.5793	0.08	0.08
PA14_10840	133.008	0.201866	1.24672
PA14_10850	67.9613	0.979048	0.08
PA14_10870	266.26	0.247338	0.08
PA14_10890	33.3788	0.208308	0.08
PA14_10900	16.7381	7.62312	0.08
PA14_10910	62.8101	0.255404	0.08
PA14_10920	208.722	0.08	0.08
PA14_10940	246.627	0.652699	0.08
PA14_10950	98.0651	0.08	0.08
PA14_10960	303.123	3.57317	0.08
PA14_10970	112.242	12.0082	0.08
PA14_10980	146.826	1.08448	0.08
PA14_10990	16.5352	0.278402	0.08
PA14_11000	222.593	16.0208	0.08
PA14_11010	54.6471	0.08	0.08
PA14_11020	49.8171	0.199806	0.08
PA14_11030	182.004	0.234035	0.08
PA14_11050	111.336	134.829	0.08
PA14_11060	180.925	0.08	0.08
PA14_11070	125.503	12.1958	0.08
PA14_11080	326.963	12.6778	0.08
PA14_11090	38.369	0.08	0.08
PA14_11100	330.072	16.5301	0.08
PA14_11110	287.729	1.25281	0.08
PA14_11120	426.896	10.3664	0.08
PA14_11130	179.427	6.74455	0.08
PA14_11140	479.889	4.15526	0.08
PA14_11150	41.0109	12.3953	0.08
PA14_11160	25.9907	0.08	0.08
PA14_11170	66.5338	1.28903	0.08
PA14_11180	61.0783	0.08	0.08
PA14_11190	257.452	0.21919	0.08
PA14_11210	229.022	9.73578	0.08
PA14_11230	105.441	0.252115	0.08
PA14_11240	347.65	0.329092	0.08
PA14_11250	1.30184	0.08	0.08
PA14_11260	0.207674	0.08	0.08
PA14_11270	285.951	0.08	0.08
PA14_11280	605.375	2.75788	0.08
PA14_11290	403.076	6.86605	0.08
PA14_11310	24.5811	0.08	0.08
PA14_11320	34.5028	13.6323	0.08
PA14_11330	175.853	0.378986	0.08
PA14_11340	210.899	5.87429	0.08
PA14_11350	71.1542	10.3531	0.08
PA14_11370	99.9893	0.894561	0.08
PA14_11380	3.35473	0.602491	0.08
PA14_11400	63.0296	0.993237	0.08
PA14_11410	1.53759	0.08	0.08
PA14_11420	71.1642	0.289374	0.08
PA14_11430	0.547884	0.08	0.08
PA14_11450	0.36343	0.08	0.08
PA14_11460	18.4218	0.08	0.08
PA14_11470	24.0001	0.277089	0.08
PA14_11480	195.422	22.3589	0.08
PA14_11490	72.4009	0.08	0.08
PA14_11510	287.789	9.55169	0.08
PA14_11520	99.3374	0.08	0.08
PA14_11530	80.5246	0.08	0.08
PA14_11550	10.3915	0.351754	0.08
PA14_11560	6.27349	0.17483	0.08
PA14_11570	2.7032	0.485478	0.08
PA14_11580	91.449	18.8524	0.843713
PA14_11590	20.6846	0.156231	0.08
PA14_11600	285.641	0.458213	0.6
PA14_11610	285.133	0.412231	0.08
PA14_11620	191.92	18.6833	0.08
PA14_11630	97.5901	0.800708	0.449562
PA14_11650	298.712	13.0365	0.08
PA14_11660	323.452	0.217566	0.08
PA14_11670	288.228	5.87429	0.08
PA14_11680	330.083	4.00041	0.08
PA14_11690	208.804	0.08	0.08
PA14_11700	63.5142	0.185309	1.14447
PA14_11720	833.53	1.56947	0.08
PA14_11730	79.6602	2.48209	0.08
PA14_11740	251.175	1.21657	0.08
PA14_11750	348.255	0.908395	0.08
PA14_11760	65.6257	0.187079	0.08
PA14_11770	262.317	11.167	0.08
PA14_11790	305.753	11.4565	0.08
PA14_11810	120.191	2.57738	0.08
PA14_11830	109.613	1.20234	0.530405
PA14_11845	18.7624	39.5201	0.08
PA14_11860	0.04	0.08	0.08
PA14_11880	247.518	0.08	0.08
PA14_11890	102.161	5.08796	1.42833
PA14_11900	116.415	1.80018	0.08
PA14_11910	256.294	0.305952	0.08
PA14_11920	148.862	0.08	0.08
PA14_11930	39.3606	0.424136	0.08
PA14_11940	63.5238	6.66411	0.08
PA14_11960	27.5994	3.5639	24.2877
PA14_11970	365.636	0.629388	0.08
PA14_11980	227.088	5.58598	0.08
PA14_11990	95.4003	0.393367	0.08
PA14_12010	10.6197	0.254298	0.08
PA14_12020	0.712607	0.08	0.08
PA14_12030	0.228572	0.08	0.08
PA14_12050	0.185423	0.08	0.08
PA14_12060	4.91979	0.08	0.08
PA14_12070	15.4101	0.08	0.08
PA14_12080	49.6019	26.9816	0.08
PA14_12090	15.127	0.768886	0.08
PA14_12100	37.109	0.412713	0.5
PA14_12110	0.271216	0.08	0.08
PA14_12120	0.140864	0.08	0.08
PA14_12130	32.4914	0.08	0.08
PA14_12140	92.7928	0.868977	0.08
PA14_12150	318.675	6.44951	0.08
PA14_12160	185.579	117.966	0.08
PA14_12170	22.1917	0.519848	0.08
PA14_12180	364.228	1.29105	0.08
PA14_12200	132.473	1.8262	0.08
PA14_12210	0.146544	0.236866	0.08
PA14_12230	3.10148	0.32135	0.08
PA14_12260	246.698	2.87329	0.08
PA14_12270	71.0789	0.399611	0.08
PA14_12280	12.4435	5.853	9.20137
PA14_12300	39.2958	0.08	0.08
PA14_12310	0.180811	1.46127	0.08
PA14_12330	11.065	0.08	0.08
PA14_12350	269.624	0.241244	0.08
PA14_12360	418.305	1.16708	0.08
PA14_12370	154.172	1.05368	0.08
PA14_12390	16.1524	0.251038	0.08
PA14_12400	0.726859	0.08	0.08
PA14_12410	68.6478	0.38394	0.08
PA14_12420	473.861	31.2603	0.08
PA14_12430	91.0545	32.4933	0.08
PA14_12440	33.0778	8.26072	0.08
PA14_12450	138.35	94.2873	0.08
PA14_12470	0.395032	0.638509	0.08
PA14_12490	396.677	20.4512	0.671846
PA14_12530	173.759	0.292253	0.08
PA14_12540	318.238	0.255404	0.3
PA14_12550	378.732	1581.94	0.08
PA14_12560	199.226	5.34026	0.08
PA14_12570	98.2991	1.67837	0.08
PA14_12590	546.227	28.2044	0.08
PA14_12610	88.3381	1.21298	0.08
PA14_12620	734.574	12.4706	0.08
PA14_12630	97.1788	3.23726	1.66612
PA14_12640	52.4495	0.08	0.08
PA14_12650	142.949	3.91619	0.08
PA14_12670	78.8296	8.39184	0.08
PA14_12680	169.638	11.233	0.08
PA14_12690	58.9345	0.08	0.08
PA14_12700	134.287	0.907226	0.08
PA14_12710	181.984	6.52699	0.08
PA14_12730	36.343	0.08	0.08
PA14_12740	40.1026	0.08	0.08
PA14_12750	250.906	2.54176	0.08
PA14_12760	46.5783	0.239767	0.08
PA14_12770	161.44	7.20688	0.08
PA14_12780	194.362	0.234971	0.08
PA14_12810	314.497	13.4308	20.9467
PA14_12820	238.68	12.4706	0.08
PA14_12840	49.3774	0.08	0.08
PA14_12850	32.1315	0.08	0.08
PA14_12860	167.101	8.93467	0.08
PA14_12870	226.648	12.6386	0.08
PA14_12890	23.4176	0.08	0.08
PA14_12900	324.103	0.43838	0.08
PA14_12910	157.728	0.08	0.08
PA14_12920	88.9345	0.155404	0.08
PA14_12940	19.4865	0.08	0.08
PA14_12960	75.3565	0.187677	0.08
PA14_12970	13.7143	1.29308	0.08
PA14_12980	128.843	0.653606	0.08
PA14_12990	215.596	19.976	0.08
PA14_13000	68.2053	1.44845	103.372
PA14_13010	294.741	0.979048	0.08
PA14_13030	71.7928	0.22209	2.05745
PA14_13040	169.246	0.08	0.08
PA14_13050	127.388	1.81679	0.08
PA14_13060	305.737	18.4177	1.19735
PA14_13070	194.946	1.21817	0.08
PA14_13090	89.8479	0.271958	0.08
PA14_13110	213.462	0.684193	0.603655
PA14_13130	429.934	21.2749	0.08
PA14_13140	410.324	714.507	0.08
PA14_13150	145.871	3.6598	0.08
PA14_13170	50.0425	0.775716	0.08
PA14_13190	228.297	13.5202	0.08
PA14_13200	249.053	8.64444	0.08
PA14_13210	996.013	82.589	0.08
PA14_13220	287.963	0.320999	0.08
PA14_13230	227.098	7.30633	0.08
PA14_13240	125.735	0.08	0.08
PA14_13250	36.5332	0.08	0.08
PA14_13260	102.436	0.259924	0.08
PA14_13280	49.6471	0.131122	0.08
PA14_13290	191.484	17.2123	0.08
PA14_13300	253.862	10.4587	0.08
PA14_13320	0.514287	0.08	0.08
PA14_13330	130.018	0.08	0.08
PA14_13340	188.089	0.930155	0.08
PA14_13350	331.5	3.56653	7.77422
PA14_13360	154.999	0.972564	0.08
PA14_13370	56.6777	0.08	0.08
PA14_13380	85.4733	0.08	0.08
PA14_13390	195.449	1.02458	0.08
PA14_13410	135.774	0.517103	0.638727
PA14_13420	168.601	0.302798	1.87009
PA14_13430	213.873	3.56017	0.439754
PA14_13450	16.2427	0.08	0.08
PA14_13460	86.0117	3.63646	0.08
PA14_13470	131.444	2.2864	0.08
PA14_13490	184.486	8.95786	0.08
PA14_13500	84.6016	2.88899	0.08
PA14_13510	99.4863	8.20431	0.08
PA14_13520	178.263	28.551	0.08
PA14_13530	88.4094	7.15263	0.08
PA14_13560	443.85	6.85048	0.08
PA14_13580	85.5079	1.23525	1.69531
PA14_13590	197.032	0.08	0.08
PA14_13600	210.624	0.667533	0.08
PA14_13610	47.4657	0.627148	0.08
PA14_13620	145.997	0.126329	0.08
PA14_13630	92.6448	0.08	0.08
PA14_13650	105.074	0.172773	0.08
PA14_13660	218.058	4.98974	0.08
PA14_13670	550.736	52.8338	0.08
PA14_13680	14.5601	0.08	0.08
PA14_13690	101.008	0.08	0.08
PA14_13710	114.061	0.08	0.08
PA14_13720	29.3702	0.08	0.08
PA14_13730	6.56969	0.225934	0.08
PA14_13740	234.557	0.443008	0.08
PA14_13750	257.635	0.24891	0.08
PA14_13770	131.949	0.577042	0.08
PA14_13780	351.371	16.2423	0.08
PA14_13800	262.142	5.83187	0.08
PA14_13810	73.5723	0.08	0.08
PA14_13830	313.661	5.91812	0.08
PA14_13840	85.1099	3.00283	0.08
PA14_13850	52.6482	0.793823	0.08
PA14_13860	934.378	2.34971	0.08
PA14_13870	437.846	0.34966	0.08
PA14_13880	33.3144	0.08	0.08
PA14_13890	345.403	0.08	0.08
PA14_13900	690.725	11.8161	0.08
PA14_13910	345.467	0.08	0.08
PA14_13920	718.653	3.15822	0.08
PA14_13940	106.667	0.587429	0.08
PA14_13950	98.3398	0.08	0.08
PA14_13960	107.493	0.08	0.08
PA14_13970	283.078	0.458929	0.08
PA14_13990	195.104	5.79699	0.08
PA14_14000	182.584	2.34035	1.44541
PA14_14010	77.753	1.41209	0.08
PA14_14020	87.0802	0.165008	0.08
PA14_14040	107.106	4.60939	0.08
PA14_14060	168.97	0.34914	0.08
PA14_14080	167.234	0.458929	0.08
PA14_14100	149.177	0.08	0.08
PA14_14110	321.746	19.1599	0.08
PA14_14130	61.8373	0.876759	0.08
PA14_14140	156.381	0.64317	0.08
PA14_14150	36.343	0.08	0.08
PA14_14160	27.4591	0.217566	0.08
PA14_14170	108.409	0.333766	0.08
PA14_14200	53.5778	0.08	0.08
PA14_14210	344.941	30.2253	0.08
PA14_14220	36.5368	0.08	0.08
PA14_14230	99.7215	0.119396	0.08
PA14_14250	185.035	0.298187	0.08
PA14_14270	38.8097	0.53161	0.08
PA14_14280	112.781	0.693131	0.08
PA14_14290	294.318	1.20375	0.08
PA14_14300	141.004	1.97692	0.08
PA14_14310	3.86627	0.08	0.08
PA14_14320	11.4526	0.08	0.08
PA14_14330	280.327	0.08	0.08
PA14_14340	255.943	24.3074	0.08
PA14_14360	51.0253	0.721879	0.08
PA14_14370	35.5089	0.08	0.08
PA14_14380	102.019	0.174311	0.08
PA14_14390	308.121	42.2114	0.08
PA14_14400	885.486	0.691093	0.08
PA14_14420	322.907	0.587429	10.8839
PA14_14430	287.679	802.937	0.08
PA14_14440	8.69151	0.533487	0.08
PA14_14450	84.057	0.08	0.08
PA14_14460	4.96489	0.320999	0.08
PA14_14470	12.1369	0.986354	0.08
PA14_14480	125.856	8.68866	0.08
PA14_14490	178.791	1.51921	0.08
PA14_14500	1.14397	0.284469	0.08
PA14_14510	1.00953	0.08	0.08
PA14_14520	330.086	18.2502	0.08
PA14_14530	312.975	51.4521	0.08
PA14_14540	797.428	21.6721	0.08
PA14_14550	443.756	23.0299	0.08
PA14_14560	20.3875	0.08	0.08
PA14_14570	48.6354	0.863866	0.08
PA14_14590	63.6002	0.302798	0.08
PA14_14600	24.1113	0.426704	0.08
PA14_14610	0.04	0.08	0.08
PA14_14630	0.93469	0.0888697	0.08
PA14_14650	0.733143	0.08	0.08
PA14_14660	511.409	29.5031	0.08
PA14_14680	44.7298	0.564835	0.08
PA14_14690	140.006	0.985619	0.08
PA14_14700	40.4756	0.196464	0.08
PA14_14710	0.178152	0.08	0.08
PA14_14730	0.980035	0.08	0.08
PA14_14740	0.645141	0.347591	2.14673
PA14_14750	19.6448	0.396911	0.08
PA14_14770	0.04	0.08	0.08
PA14_14780	18.0614	3.47117	0.08
PA14_14800	0.04	0.08	0.08
PA14_14810	40.0792	0.08	0.08
PA14_14820	0.98758	0.08	0.08
PA14_14830	26.2189	0.419592	0.08
PA14_14850	5.82976	0.200488	1.23821
PA14_14860	0.187335	0.908395	0.08
PA14_14880	0.882111	0.14258	0.08
PA14_14890	6.26336	0.08	0.08
PA14_14900	0.427564	0.08	0.08
PA14_14910	43.7669	1.11625	0.08
PA14_14930	2.99455	0.110005	0.08
PA14_14940	344.098	6.38811	0.08
PA14_14960	163.96	1.1556	0.08
PA14_14975	5.38985	0.08	0.08
PA14_14990	397.533	49.0347	0.08
PA14_15000	547.605	12.2381	0.08
PA14_15020	357.894	3.89026	0.08
PA14_15030	353.038	5.93925	0.08
PA14_15050	186.96	13.0203	0.08
PA14_15070	287.271	22.2208	0.08
PA14_15080	190.446	16.0625	0.08
PA14_15090	11.8326	0.08	0.08
PA14_15100	147.51	4.00106	0.08
PA14_15110	72.6859	0.08	0.08
PA14_15120	101.176	1.47595	0.08
PA14_15130	264.942	0.762894	0.08
PA14_15140	170.667	1.40983	0.08
PA14_15150	116.44	23.3002	0.08
PA14_15160	87.9605	1.06418	0.08
PA14_15180	170.898	0.880514	0.08
PA14_15190	110.093	0.859652	0.08
PA14_15200	436.209	22.1614	0.08
PA14_15210	27.2572	0.08	0.08
PA14_15230	50.0806	95.2809	0.08
PA14_15240	32.4226	0.08	0.08
PA14_15250	81.7415	0.585477	0.08
PA14_15260	79.074	2.37204	0.08
PA14_15270	149.04	3.03367	2.55491
PA14_15280	170.78	22.7	0.08
PA14_15290	298.39	4.81499	0.08
PA14_15310	18.6515	0.99752	0.08
PA14_15340	8.92521	1.03786	0.08
PA14_15350	368.786	12.6544	0.08
PA14_15360	321.145	105.001	25.7022
PA14_15370	214.298	8.10246	0.08
PA14_15380	162.725	11.1135	0.08
PA14_15400	431.032	11.1891	0.08
PA14_15410	116.501	0.08	0.08
PA14_15420	100.23	103.264	0.08
PA14_15430	137.047	0.08	0.08
PA14_15435	86.8302	9.36711	0.08
PA14_15445	10.3837	0.08	0.08
PA14_15450	43.2975	0.08	0.08
PA14_15460	99.1885	12.6853	0.08
PA14_15470	0.04	0.08	0.08
PA14_15475	51.3894	0.08	0.08
PA14_15480	178.375	0.08	0.08
PA14_15490	27.5325	0.08	0.08
PA14_15500	125.33	0.08	0.08
PA14_15510	259.941	8.59652	0.08
PA14_15520	548.394	8.16954	0.08
PA14_15530	0.04	0.08	0.08
PA14_15540	112.094	0.606639	1.24887
PA14_15560	990.918	119.54	0.08
PA14_15570	100.538	0.548999	0.08
PA14_15580	48.3696	1.09346	0.08
PA14_15590	2.04612	0.472463	0.08
PA14_15600	286.566	13.3691	0.08
PA14_15610	212.94	0.387742	0.08
PA14_15620	97.2501	0.08	0.08
PA14_15630	215.906	0.496768	0.08
PA14_15650	125.732	0.327258	0.08
PA14_15660	377.302	5.68479	0.08
PA14_15670	120.278	0.582767	0.08
PA14_15680	66.6559	0.08	0.08
PA14_15700	291.931	4.99122	0.790407
PA14_15710	333.118	2.4997	0.08
PA14_15720	201.511	0.835772	0.08
PA14_15740	2.46991	1.88644	0.541892
PA14_15750	21.3139	0.08	0.08
PA14_15770	234.736	6.83992	0.08
PA14_15780	70.1282	22.4011	3.56265
PA14_15790	76.3902	20.9558	0.08
PA14_15810	68.2027	0.308362	0.08
PA14_15820	175.148	14.2495	0.08
PA14_15830	123.415	1.01984	0.08
PA14_15840	342.01	17.8783	0.08
PA14_15850	160.555	1.82756	0.08
PA14_15860	78.1969	0.08	0.08
PA14_15870	90.6038	2.459	0.08
PA14_15880	0.04	0.08	0.08
PA14_15890	65.903	1.08282	0.08
PA14_15910	49.251	0.08	0.08
PA14_15920	219.426	2.58075	0.08
PA14_15930	47.9943	0.249439	0.08
PA14_15940	126.668	0.574035	0.08
PA14_15960	3.50294	0.353873	0.08
PA14_15970	0.04	0.08	0.08
PA14_15980	0.504763	0.08	0.08
PA14_15990	0.124037	0.08	0.08
PA14_16000	9.02787	0.748317	0.08
PA14_16010	320.297	0.645526	0.08
PA14_16020	15.4018	0.08	0.08
PA14_16030	98.8283	0.270289	0.08
PA14_16040	84.9074	27.0321	0.08
PA14_16050	140.62	1.24543	1.28197
PA14_16070	163.658	25.4759	0.08
PA14_16090	62.4956	0.08	0.08
PA14_16100	146.917	14.1929	0.08
PA14_16110	232.864	495.181	0.08
PA14_16130	215.716	0.261079	0.08
PA14_16140	163.737	0.312462	0.08
PA14_16150	20.9774	0.647899	0.08
PA14_16160	207.04	40.2412	0.08
PA14_16180	98.7591	0.0805801	0.08
PA14_16190	126.458	3.61596	1.42114
PA14_16200	6.30302	0.216763	0.08
PA14_16210	279.345	0.08	0.08
PA14_16220	55.0489	0.38394	0.08
PA14_16250	384.669	34.2213	0.08
PA14_16260	85.4815	3.44701	0.887034
PA14_16270	58.1024	0.08	0.08
PA14_16280	29.6181	1.15636	0.08
PA14_16290	91.2568	0.08	0.08
PA14_16300	92.0173	0.08	0.08
PA14_16310	86.6948	0.08	0.08
PA14_16320	199.414	0.381447	0.08
PA14_16330	308.408	1.73624	0.595725
PA14_16340	268.796	5.34026	1.17791
PA14_16350	183.575	4.16288	7.14167
PA14_16360	270.895	27.1053	0.08
PA14_16370	184.788	0.863866	0.08
PA14_16380	54.1956	0.08	0.08
PA14_16390	256.163	3.53636	0.08
PA14_16410	234.976	2.43074	0.08
PA14_16430	111.522	12.7965	0.08
PA14_16440	22.9715	1.66253	0.08
PA14_16450	56.987	0.634372	0.08
PA14_16460	29.6128	0.08	0.08
PA14_16470	68.6029	0.08	0.08
PA14_16480	22.1344	4.37447	0.08
PA14_16500	78.1186	0.908395	0.935043
PA14_16510	0.389737	0.314975	0.08
PA14_16530	0.335267	0.08	0.08
PA14_16550	370.489	1.69044	0.08
PA14_16560	94.4268	0.08	0.08
PA14_16580	192.725	41.0702	0.08
PA14_16590	98.214	1.82936	0.08
PA14_16600	73.7486	0.171763	0.08
PA14_16610	127.446	1.98456	0.08
PA14_16620	211.095	7.96048	0.08
PA14_16630	190.259	21.7854	0.08
PA14_16640	28.036	0.08	0.08
PA14_16660	28.6845	63.7694	0.926684
PA14_16670	163.082	0.08	0.08
PA14_16680	356.864	0.378986	0.08
PA14_16690	118.797	0.767045	0.08
PA14_16700	0.425894	0.917857	0.08
PA14_16710	26.4065	0.08	0.08
PA14_16720	31.6836	2.6359	0.08
PA14_16730	294.941	0.714199	0.08
PA14_16740	99.3374	3.72971	0.08
PA14_16750	510.538	4.31933	0.08
PA14_16770	18.6528	0.08	0.08
PA14_16780	116.126	0.756346	0.08
PA14_16790	124.83	0.696556	0.08
PA14_16800	98.8742	0.143978	0.08
PA14_16820	114.347	5.51059	0.680669
PA14_16830	199.138	2.20011	0.08
PA14_16840	73.7363	4.07465	0.08
PA14_16860	102.383	0.604212	0.08
PA14_16870	40.4159	0.08	0.08
PA14_16880	110.049	0.08	0.08
PA14_16890	143.322	14.7753	0.08
PA14_16910	51.7912	0.800312	0.08
PA14_16920	0.04	0.08	0.08
PA14_16930	99.6554	3.32256	0.08
PA14_16950	0.283192	0.08	0.08
PA14_16960	90.8574	0.08	0.08
PA14_16970	297.034	2.25934	0.08
PA14_16980	307.535	0.37179	0.08
PA14_16990	309.179	8.93913	0.08
PA14_17000	238.274	1.10143	0.08
PA14_17010	116.566	2.54993	0.583275
PA14_17030	197.63	19.2273	0.08
PA14_17040	32.1332	1.81035	0.08
PA14_17050	175.818	257.535	0.08
PA14_17060	0.379892	0.409358	0.08
PA14_17070	0.440521	0.178009	0.08
PA14_17080	17.282	0.08	0.08
PA14_17100	0.16081	0.08	0.08
PA14_17110	0.04	0.08	0.08
PA14_17120	16.3077	0.564835	0.08
PA14_17130	1.49696	0.134423	0.08
PA14_17140	428.418	6.93908	0.738894
PA14_17150	0.696392	0.08	0.08
PA14_17170	1.04334	0.281066	0.08
PA14_17180	0.092241	0.08	0.08
PA14_17190	0.388695	0.08	0.08
PA14_17210	0.04	0.196464	0.08
PA14_17220	0.0867374	13.7394	0.08
PA14_17230	52.2618	0.08	0.08
PA14_17250	178.095	26.9621	0.08
PA14_17260	9.93893	0.193551	0.298844
PA14_17270	0.712607	0.822729	1.01624
PA14_17280	3.31075	0.08	0.08
PA14_17290	2.05715	0.302279	0.08
PA14_17310	3.16026	0.08	0.08
PA14_17320	15.3104	0.08	0.08
PA14_17330	20.1905	0.08	0.08
PA14_17340	0.792937	0.21361	0.08
PA14_17350	92.778	0.477584	0.08
PA14_17370	200.089	1.7008	0.08
PA14_17380	357.072	1.54136	0.08
PA14_17400	203.291	1.71512	0.882717
PA14_17410	154.345	4.89524	0.08
PA14_17420	46.0711	0.593362	0.08
PA14_17440	22.2096	0.445022	0.916154
PA14_17450	28.5731	0.202562	0.08
PA14_17460	82.3485	35.8984	0.08
PA14_17470	343.108	13.0347	0.08
PA14_17480	40.2195	0.08	0.08
PA14_17490	66.3013	0.08	0.08
PA14_17500	131.013	10.5554	0.08
PA14_17510	557.806	44.0571	0.08
PA14_17520	238.403	4.216	0.08
PA14_17530	6.85539	0.15179	0.08
PA14_17540	14.0501	0.08	0.08
PA14_17550	122.852	0.08	0.08
PA14_17570	289.027	170.794	0.08
PA14_17580	123.963	8.86027	0.430875
PA14_17590	207.856	5.15288	0.08
PA14_17600	219.495	0.331881	0.08
PA14_17610	244.648	8.17939	0.08
PA14_17620	275.815	0.08	0.08
PA14_17630	173.435	0.521386	0.08
PA14_17640	341.3	197.894	0.08
PA14_17650	109.029	0.631644	0.08
PA14_17660	190.358	7.40598	0.08
PA14_17670	109.874	3.87065	0.08
PA14_17675	14.1826	0.358188	0.08
PA14_17690	99.455	3.76687	0.08
PA14_17700	322.544	0.08	0.08
PA14_17710	0.04	0.08	0.08
PA14_17720	388.34	8.55856	0.08
PA14_17730	213.748	20.1458	0.08
PA14_17740	314.393	14.6552	0.08
PA14_17760	48.6703	0.08	0.08
PA14_17780	147.937	4.14656	0.08
PA14_17790	96.9146	2.27279	0.08
PA14_17810	93.9253	8.29648	0.08
PA14_17820	107.695	27.6199	0.08
PA14_17850	82.4249	0.57591	0.08
PA14_17860	108.831	0.106611	0.658433
PA14_17880	120.54	0.53161	0.820807
PA14_17890	195.711	0.12854	0.08
PA14_17900	13.406	0.507863	0.08
PA14_17910	213.921	4.45745	0.08
PA14_17920	893.795	87.7227	0.08
PA14_17930	1.05151	0.08	0.08
PA14_17940	12.6951	0.402348	0.08
PA14_17960	258.594	35.7191	0.664463
PA14_17980	669.051	73.7957	0.08
PA14_17990	103.125	2.98187	0.08
PA14_18010	151.214	0.329399	0.08
PA14_18020	142.484	2.52867	0.08
PA14_18040	243.388	0.593362	0.08
PA14_18050	87.3436	0.324546	0.08
PA14_18060	168.149	3.51916	0.08
PA14_18070	473.83	0.554178	0.08
PA14_18080	150.112	39.0071	0.08
PA14_18090	56.4029	1.89931	0.08
PA14_18100	69.382	0.08	0.08
PA14_18110	227.979	9.28407	0.08
PA14_18120	63.8366	3.27562	0.08
PA14_18140	60.6788	7.45116	0.08
PA14_18150	335.67	10.449	0.08
PA14_18160	63.456	34.8106	0.08
PA14_18180	243.603	0.08	0.08
PA14_18200	66.716	0.08	0.08
PA14_18210	105.34	0.08	0.08
PA14_18230	233.675	12.5424	0.08
PA14_18250	66.1245	103.286	0.08
PA14_18260	2.35461	0.330946	0.08
PA14_18275	112.57	3.84738	0.08
PA14_18300	131.482	0.232645	0.08
PA14_18310	37.568	0.08	0.08
PA14_18320	0.232968	0.08	0.08
PA14_18330	21.313	0.696949	0.08
PA14_18340	16.3327	0.17483	0.08
PA14_18350	37.2218	1.42052	0.08
PA14_18360	31.2741	0.08	0.08
PA14_18370	168.569	1.11098	0.08
PA14_18380	85.7053	0.225068	0.08
PA14_18410	49.7771	0.457143	0.08
PA14_18430	44.0827	0.08	0.08
PA14_18450	115.118	13.7171	0.08
PA14_18470	122.123	5.32717	0.08
PA14_18480	125.824	0.798447	0.08
PA14_18500	81.2116	5.83405	0.08
PA14_18510	106.702	5.86322	0.08
PA14_18520	77.9683	0.455371	0.703095
PA14_18550	179.602	2.04917	0.08
PA14_18565	180.364	17.9067	0.08
PA14_18580	225.067	3.44822	0.08
PA14_18590	159.061	6.65752	0.08
PA14_18600	39.7869	0.439473	0.08
PA14_18610	291.269	11.7146	0.08
PA14_18620	26.8864	1.49854	0.08
PA14_18630	181.75	6.69079	0.08
PA14_18640	179.171	28.3832	0.08
PA14_18650	45.1238	0.788495	0.08
PA14_18660	158.4	9.9752	0.08
PA14_18670	175.505	4.72304	0.08
PA14_18680	242.605	0.08	0.08
PA14_18690	343.072	0.487493	0.08
PA14_18700	4.25144	0.08	0.08
PA14_18710	52.2255	0.90606	0.08
PA14_18720	93.4677	3.89455	0.08
PA14_18740	294.574	0.395131	0.08
PA14_18750	137.845	4.86627	0.08
PA14_18760	230.428	1.37894	0.08
PA14_18780	176.134	1.50347	0.08
PA14_18790	149.949	5.41053	0.08
PA14_18800	14.1911	0.08	0.08
PA14_18810	183.127	1.97839	0.08
PA14_18820	194.617	0.31839	0.08
PA14_18830	143.127	0.453613	0.08
PA14_18850	55.5548	104.482	0.08
PA14_18860	269.285	5.01823	0.08
PA14_18870	279.841	0.587429	0.08
PA14_18880	141.781	0.696556	0.08
PA14_18890	5.86177	0.08	0.08
PA14_18900	85.3703	0.230364	0.08
PA14_18910	67.5885	0.152579	0.08
PA14_18920	72.6413	0.648694	55.6437
PA14_18930	160.449	0.08	0.08
PA14_18950	77.6348	0.24997	0.08
PA14_18960	60.3054	0.645526	1.32893
PA14_18970	248.492	8.21579	0.08
PA14_18985	43.2777	0.0691907	0.08
PA14_19010	32.2397	0.08	0.08
PA14_19020	198.713	3.79408	0.08
PA14_19030	72.6859	0.191345	0.08
PA14_19050	13.3948	0.08	0.08
PA14_19065	39.9324	0.145044	0.08
PA14_19090	0.634812	1.2826	0.08
PA14_19100	461.426	21.5041	0.08
PA14_19110	113.231	0.125788	0.776867
PA14_19120	365.363	39.5785	1.28651
PA14_19130	527.423	4.85478	0.08
PA14_19140	162.073	2.09117	0.08
PA14_19150	311.082	42.0362	0.08
PA14_19160	207.476	4.31933	0.08
PA14_19170	205.893	8.35673	0.08
PA14_19190	352.677	13.9818	0.08
PA14_19205	139.158	1.21747	0.08
PA14_19210	538.567	69.3751	0.08
PA14_19230	236.267	0.608104	0.08
PA14_19270	556.208	21.7917	0.08
PA14_19290	54.9995	0.361866	0.08
PA14_19310	123.994	1.72773	0.592805
PA14_19320	258.472	4.14369	0.08
PA14_19330	49.3892	0.08	0.08
PA14_19340	236.589	31.6072	0.08
PA14_19350	171.863	6.15529	0.08
PA14_19360	132.483	0.0938384	0.08
PA14_19370	233.403	4.56889	0.575868
PA14_19380	237.331	17.2075	0.08
PA14_19390	64.0685	0.08	0.08
PA14_19400	101.656	0.253566	0.08
PA14_19410	99.554	11.486	1.3512
PA14_19430	73.8556	0.08	0.08
PA14_19450	263.278	47.3082	0.08
PA14_19470	166.314	1.24985	0.08
PA14_19480	203.851	1.06805	0.08
PA14_19490	47.1166	0.232185	0.08
PA14_19500	117.267	13.0018	0.08
PA14_19510	5.65335	0.08	0.08
PA14_19520	58.7753	0.607685	0.08
PA14_19530	124.604	0.740456	0.08
PA14_19540	105.335	14.2016	0.996695
PA14_19560	55.9321	0.277744	0.08
PA14_19570	110.588	0.08	0.08
PA14_19580	0.230749	0.08	0.08
PA14_19590	57.4349	0.08	0.08
PA14_19600	136.345	0.08	0.08
PA14_19610	256.167	0.08	0.08
PA14_19620	85.0957	9.31289	0.08
PA14_19630	39.7051	4.9168	0.08
PA14_19640	29.2065	0.08	0.08
PA14_19650	70.113	0.779773	0.08
PA14_19660	140.425	0.615109	0.08
PA14_19670	65.8044	0.08	0.08
PA14_19680	31.2122	2.07328	0.08
PA14_19690	35.127	0.218375	0.08
PA14_19700	42.279	0.587429	0.08
PA14_19710	108.493	2.25268	0.08
PA14_19720	175.131	0.851346	0.08
PA14_19730	97.3019	1.02458	0.08
PA14_19740	119.797	0.395575	8.55077
PA14_19750	17.5853	0.08	0.08
PA14_19770	72.1147	0.115408	0.08
PA14_19800	203.041	0.08	0.08
PA14_19810	379.047	8.5393	0.08
PA14_19830	250.891	0.47278	0.08
PA14_19850	58.7852	3.45148	0.417969
PA14_19860	52.7031	0.08	0.08
PA14_19870	214.633	3.69065	0.08
PA14_19900	75.3714	2.74905	0.893588
PA14_19910	75.4068	2.98426	0.08
PA14_19920	64.4623	0.571707	0.08
PA14_19930	277.751	2.43494	0.08
PA14_19940	65.108	1.24985	0.08
PA14_19950	59.163	0.08	0.08
PA14_19960	525.016	0.08	0.08
PA14_19970	262.763	9.87712	0.08
PA14_19990	140.058	10.8065	0.08
PA14_20000	60.6701	17.193	0.08
PA14_20010	140.848	2.45812	3.11414
PA14_20020	127.644	0.716376	0.08
PA14_20030	49.7505	0.276654	0.56954
PA14_20040	30.4109	0.970956	0.08
PA14_20050	143.747	32.7145	0.08
PA14_20060	249.858	143.402	0.08
PA14_20070	410.388	9.01499	0.08
PA14_20080	229.24	0.645526	0.08
PA14_20100	338.807	31.0751	0.08
PA14_20110	159.805	832.097	0.08
PA14_20120	298.531	12.9692	0.08
PA14_20130	203.583	2.52477	0.08
PA14_20140	45.5806	0.196464	2.42673
PA14_20150	156.822	37.2843	0.08
PA14_20170	45.1987	0.37179	0.08
PA14_20180	30.9705	0.08	0.08
PA14_20190	315.928	1.50302	0.08
PA14_20200	236.256	32.0179	0.08
PA14_20230	372.131	18.7262	0.08
PA14_20240	334.233	6.27031	0.08
PA14_20250	221.924	0.08	0.08
PA14_20260	214.049	0.647899	0.08
PA14_20270	218.67	0.08	0.08
PA14_20280	187.323	0.36261	0.08
PA14_20290	1018.33	0.08	0.08
PA14_20300	65.6224	0.368294	1.13729
PA14_20320	115.328	0.156648	0.08
PA14_20330	95.9216	9.62998	1.1895
PA14_20350	101.398	0.209049	0.08
PA14_20360	5.46086	0.08	0.08
PA14_20370	19.0437	0.234971	0.08
PA14_20380	137.425	35.7942	0.08
PA14_20390	119.878	32.4401	0.08
PA14_20400	11.6484	1.31795	0.08
PA14_20420	184.971	0.08	0.08
PA14_20430	121.766	2.33324	0.08
PA14_20440	81.6913	0.08	0.08
PA14_20450	154.794	0.593362	0.08
PA14_20460	8.55128	0.08	0.08
PA14_20470	135.571	0.660032	0.08
PA14_20480	177.889	0.883351	0.08
PA14_20491	99.9858	3.03367	0.08
PA14_20500	130.385	5.45037	5.61026
PA14_20510	220.746	1.12658	0.08
PA14_20520	112.147	8.40073	0.08
PA14_20530	37.6214	0.08	0.08
PA14_20550	244.424	7.29487	0.08
PA14_20560	582.145	29.5991	0.08
PA14_20570	132.228	5.98835	0.08
PA14_20580	143.836	1.65473	0.08
PA14_20590	40.9433	0.49572	0.08
PA14_20600	410.058	42.7825	0.08
PA14_20610	232.036	8.28425	0.08
PA14_20620	134.367	10.0147	0.08
PA14_20630	416.932	2.49307	0.08
PA14_20640	172.438	1.05843	0.08
PA14_20650	110.813	0.240257	0.08
PA14_20670	156.019	10.6099	0.08
PA14_20680	467.944	2.34971	0.08
PA14_20690	68.5154	2.40749	0.08
PA14_20700	49.2543	0.08	0.08
PA14_20720	21.9534	0.08	0.08
PA14_20730	10.5591	0.08	0.08
PA14_20740	396.444	233.035	1.32893
PA14_20750	336.612	0.08	0.08
PA14_20760	438.192	0.08	0.08
PA14_20770	191.696	2.89578	0.08
PA14_20780	83.6719	0.479925	0.08
PA14_20800	38.4263	0.08	0.08
PA14_20810	103.913	2.10632	0.08
PA14_20820	146.64	14.3442	3.37485
PA14_20840	348.183	0.309989	0.08
PA14_20850	400.951	74.3018	0.08
PA14_20860	94.6326	11.0651	0.08
PA14_20870	643.776	147.43	0.08
PA14_20880	988.157	6.86048	0.08
PA14_20890	147.126	0.472463	0.08
PA14_20900	189.509	3.28631	0.08
PA14_20920	226.3	1.41306	0.08
PA14_20940	0.04	0.08	0.08
PA14_20950	39.6736	0.08	0.08
PA14_20960	72.8856	28.0804	0.08
PA14_20970	267.782	0.12798	0.08
PA14_20980	144.634	1.36215	0.08
PA14_21000	153.272	0.121621	0.08
PA14_21010	86.5793	0.821579	0.08
PA14_21020	204.572	8.29715	0.08
PA14_21030	606.717	8.01039	0.08
PA14_21040	104.27	0.52449	0.08
PA14_21050	121.143	7.51686	0.08
PA14_21060	125.777	0.353873	0.08
PA14_21070	35.278	1.07588	0.08
PA14_21080	137.682	18.2188	0.08
PA14_21090	199.318	10.4024	0.08
PA14_21110	132.332	0.240421	0.08
PA14_21120	645.044	6.81077	0.08
PA14_21130	84.1153	0.415144	0.08
PA14_21140	66.6899	0.395575	0.08
PA14_21150	28.2287	0.08	0.08
PA14_21160	47.6706	1.14434	0.08
PA14_21175	280.401	6.71793	0.08
PA14_21180	186.783	1.5688	0.08
PA14_21190	315.119	11.5921	0.08
PA14_21210	1358.99	2.67915	0.08
PA14_21220	700.738	20.4988	0.08
PA14_21230	57.0999	2.43033	0.08
PA14_21240	152.996	21.361	5.07408
PA14_21250	132.252	12.9186	0.08
PA14_21260	62.9013	0.753114	0.08
PA14_21280	129.082	1.24985	0.08
PA14_21290	454.51	41.9849	0.08
PA14_21300	85.4733	14.9577	12.5971
PA14_21310	87.629	3.87643	0.08
PA14_21320	76.4526	1.64546	0.08
PA14_21340	333.716	3.21478	0.08
PA14_21370	91.6108	174.183	0.08
PA14_21380	69.0774	0.08	0.08
PA14_21400	78.0297	6.70365	1.32698
PA14_21410	169.694	0.45449	0.08
PA14_21440	224.115	1.26329	0.08
PA14_21450	4.93546	0.0805801	0.08
PA14_21460	37.8573	0.08	0.08
PA14_21470	66.2908	0.08	0.08
PA14_21480	1637.69	2566.41	875.55
PA14_21490	293.815	5.2824	0.08
PA14_21510	241.538	0.08	0.08
PA14_21520	103.263	1.41209	0.08
PA14_21530	120.172	0.08	0.08
PA14_21540	38.9455	0.150238	0.927869
PA14_21550	18.3204	0.08	0.08
PA14_21560	0.302858	0.08	0.08
PA14_21570	37.0949	0.08	0.08
PA14_21580	46.4072	0.361495	0.08
PA14_21590	107.116	0.824461	0.08
PA14_21600	78.8198	9.17083	0.08
PA14_21610	373.597	5.15073	0.08
PA14_21620	234.756	10.5029	0.08
PA14_21630	268.938	2.09796	0.08
PA14_21640	176.456	6.61093	0.08
PA14_21650	178.502	0.649092	0.08
PA14_21660	711.837	0.783238	0.08
PA14_21670	299.562	0.863866	0.08
PA14_21680	232.898	3.91619	0.08
PA14_21690	128.14	156.858	0.243651
PA14_21700	157.092	4.65048	0.08
PA14_21710	29.2592	0.24891	0.08
PA14_21720	201.843	63.623	0.08
PA14_21730	343.875	12.1803	0.08
PA14_21750	291.673	198.489	0.08
PA14_21760	350.544	1.60208	0.08
PA14_21770	55.141	0.810246	0.08
PA14_21780	41.0923	0.08	0.08
PA14_21790	137.098	3.21647	0.08
PA14_21800	29.9406	0.08	0.08
PA14_21810	0.04	0.08	0.08
PA14_21820	180.849	0.08	0.08
PA14_21830	27.6523	0.08	0.08
PA14_21840	456.991	6.09788	0.08
PA14_21850	1402.48	50.5841	0.08
PA14_21860	89.4037	0.08	0.08
PA14_21870	162.468	1.281	0.08
PA14_21880	183.485	2.14622	0.08
PA14_21890	265.374	15.1332	0.08
PA14_21900	462.164	8.06769	0.08
PA14_21910	64.5771	4.10568	0.08
PA14_21920	158.199	21.6926	0.08
PA14_21930	242.135	1.285	0.08
PA14_21940	91.7953	0.378986	0.08
PA14_21960	178.571	9.86521	0.08
PA14_21970	162.957	0.08	0.08
PA14_21980	99.6187	0.262245	0.08
PA14_21990	123.334	2.74967	0.08
PA14_22000	136.719	5.59456	0.08
PA14_22010	0.581487	0.08	0.08
PA14_22020	0.04	0.188278	0.08
PA14_22040	11.4767	0.193233	0.08
PA14_22050	21.4145	0.08	0.08
PA14_22060	119.932	8.19668	0.08
PA14_22075	224.718	11.2337	0.08
PA14_22080	318.268	6.26303	0.08
PA14_22090	857.319	101.898	0.08
PA14_22100	47.5552	0.416616	0.08
PA14_22110	53.2021	2.12127	0.08
PA14_22120	160.712	9.4421	0.08
PA14_22130	28.0518	0.223357	0.08
PA14_22140	59.1905	24.6835	0.08
PA14_22160	15.3023	7.58879	0.08
PA14_22180	55.5588	0.08	0.08
PA14_22190	150.103	0.08	0.08
PA14_22210	206.82	51.0135	0.08
PA14_22220	31.5429	0.08	0.08
PA14_22230	23.6572	0.08	0.08
PA14_22240	113.206	12.1537	0.08
PA14_22250	24.9584	0.707745	0.08
PA14_22260	60.8802	48.6406	0.08
PA14_22270	82.3817	0.311358	0.08
PA14_22280	298.41	1.83571	0.08
PA14_22290	560.838	1.52579	0.08
PA14_22310	476.505	20.2152	0.08
PA14_22320	221.565	1.03058	0.08
PA14_22330	170.344	3.42366	0.08
PA14_22340	339.706	21.6206	0.08
PA14_22350	201.421	69.9556	0.08
PA14_22370	33.1062	0.08	0.08
PA14_22380	176.752	0.08	0.08
PA14_22400	115.281	0.631644	0.08
PA14_22410	120.676	8.20985	0.08
PA14_22420	137.202	6.83057	0.08
PA14_22440	84.2978	0.992583	0.08
PA14_22450	16.7369	0.257644	0.08
PA14_22460	30.3625	27.8843	0.08
PA14_22470	60.7447	0.671347	0.08
PA14_22480	132.926	0.08	0.08
PA14_22490	206.325	20.3519	0.08
PA14_22500	182.99	2.6795	0.08
PA14_22510	94.3642	0.08	0.08
PA14_22520	141.478	1.19883	0.08
PA14_22530	411	0.238792	0.08
PA14_22540	196.617	8.8483	0.08
PA14_22540	104.022	2.87187	0.08
PA14_22550	286.42	4.15544	0.08
PA14_22560	60.4282	0.173795	0.08
PA14_22570	153.023	0.772932	0.08
PA14_22580	30.9223	0.597385	0.08
PA14_22590	53.9886	0.188884	0.08
PA14_22600	236.6	17.9825	0.08
PA14_22620	600.092	20.2803	0.08
PA14_22630	575.264	17.301	0.08
PA14_22640	191.233	7.92562	0.08
PA14_22650	5.27329	2.53401	0.08
PA14_22660	37.4755	0.16641	0.08
PA14_22670	10.1284	0.08	0.08
PA14_22680	30.9174	0.278402	0.08
PA14_22690	36.966	0.223782	0.08
PA14_22700	44.5423	4.65645	0.08
PA14_22710	59.7177	0.258779	0.08
PA14_22720	24.8374	0.08	0.08
PA14_22730	133.332	15.1088	0.08
PA14_22740	52.2794	0.314133	0.08
PA14_22760	22.1337	0.08	0.08
PA14_22770	90.9689	0.08	0.08
PA14_22780	55.8124	0.08	0.08
PA14_22800	137.518	0.995642	0.08
PA14_22820	51.3777	0.08	0.08
PA14_22830	139.702	0.234971	0.08
PA14_22840	155.738	0.403731	0.08
PA14_22860	18.2205	0.08	0.08
PA14_22870	111.876	2.97775	0.08
PA14_22880	63.8457	46.0417	0.08
PA14_22890	179.292	2.50636	0.08
PA14_22910	5.87983	0.0905129	0.08
PA14_22930	70.4389	0.157911	0.08
PA14_22940	85.6564	0.08	0.08
PA14_22960	11.6665	0.114286	0.70583
PA14_22980	162.4	9.30202	0.08
PA14_22990	164.838	5.02076	0.08
PA14_23000	138.036	0.547294	0.08
PA14_23010	37.1941	0.275142	0.08
PA14_23030	17.9879	0.08	0.08
PA14_23050	47.2234	0.181305	0.08
PA14_23060	67.6693	1.44154	0.08
PA14_23070	53.4173	0.665014	0.08
PA14_23080	2.47497	0.08	0.08
PA14_23090	0.417735	0.225068	0.08
PA14_23100	153.383	1.26329	0.08
PA14_23110	38.641	1.78842	0.08
PA14_23120	208.425	23.0017	0.08
PA14_23130	121.77	2.02562	0.08
PA14_23160	51.4518	3.03615	0.08
PA14_23170	46.7709	0.166883	0.08
PA14_23190	68.3196	0.415144	0.08
PA14_23200	13.5495	1.84211	0.08
PA14_23210	9.52812	1.32006	0.08
PA14_23220	0.399373	0.215175	0.08
PA14_23240	85.8743	2.78574	0.08
PA14_23250	49.8236	0.29445	0.08
PA14_23260	2.75783	5.37357	0.377128
PA14_23270	0.0904054	0.146127	0.08
PA14_23280	1.70078	2.31499	0.08
PA14_23290	26.947	0.08	0.08
PA14_23310	4.01758	0.373208	0.08
PA14_23320	2.69207	0.217566	0.08
PA14_23330	29.3772	0.489524	0.08
PA14_23340	22.3442	0.08	0.08
PA14_23350	1004.88	1.25878	0.08
PA14_23360	464.03	0.439473	164.661
PA14_23370	155.954	0.140198	0.08
PA14_23380	67.8978	0.126874	0.08
PA14_23390	11.4311	0.25485	0.08
PA14_23400	25.6626	0.119883	0.08
PA14_23410	24.4551	0.08	0.08
PA14_23420	42.9638	0.461936	43.2693
PA14_23430	40.5246	0.397583	0.08
PA14_23440	21.3106	0.571707	0.08
PA14_23450	25.6837	0.164086	0.08
PA14_23460	36.7265	0.154994	0.08
PA14_23470	141.408	0.0832052	0.08
PA14_23480	466.159	1.9581	0.08
PA14_23490	17.5124	0.08	0.08
PA14_23500	210.276	0.669053	0.08
PA14_23510	280.93	2.31336	0.08
PA14_23520	136.623	0.652699	0.08
PA14_23530	174.097	0.445022	0.08
PA14_23540	184.438	1.3543	0.08
PA14_23560	0.04	0.08	0.08
PA14_23570	1550.13	21.0013	0.08
PA14_23580	175.124	0.08	0.08
PA14_23590	63.8057	0.08	0.08
PA14_23610	68.0037	4.32463	0.08
PA14_23620	46.7064	1.37679	0.08
PA14_23630	84.4095	0.631644	0.08
PA14_23640	269.746	1.79492	0.08
PA14_23650	345.447	1.42284	155.664
PA14_23670	335.11	0.08	0.08
PA14_23680	667.754	0.309173	0.08
PA14_23690	358.84	7.66211	0.08
PA14_23700	214.254	1.19535	0.08
PA14_23720	297.312	19.463	0.08
PA14_23730	126.233	11.6443	0.08
PA14_23750	164.355	1.82502	2.11338
PA14_23760	83.8905	0.232185	0.08
PA14_23770	74.7581	4.12231	0.08
PA14_23790	217.695	2.19736	0.08
PA14_23800	1.23796	0.285853	0.08
PA14_23810	394.663	15.27	0.08
PA14_23830	236.813	35.9153	3.3836
PA14_23840	15.6074	0.08	0.08
PA14_23850	175.946	1.16553	0.08
PA14_23860	0.04	0.08	0.08
PA14_23880	0.386627	2.74967	0.08
PA14_23890	17.6036	0.229464	0.08
PA14_23900	21.5427	0.08	0.08
PA14_23920	13.1425	0.108382	0.08
PA14_23930	161.088	0.264608	0.08
PA14_23950	80.2983	0.08	0.08
PA14_23970	151.975	0.168077	0.519023
PA14_23980	583.068	0.08	0.08
PA14_23990	428.017	0.973639	0.08
PA14_24010	104.547	0.13171	0.08
PA14_24020	145.18	0.932426	0.08
PA14_24040	14.8443	0.08	0.08
PA14_24050	3.20673	0.08	0.08
PA14_24060	33.4669	0.08	0.08
PA14_24070	191.043	0.157066	0.08
PA14_24080	95.1962	5.13826	0.08
PA14_24100	52.4015	0.08	0.08
PA14_24110	10.7334	0.913102	0.08
PA14_24120	0.04	0.08	0.08
PA14_24130	5.05804	0.08	0.08
PA14_24140	112.042	0.456551	0.08
PA14_24150	46.8147	40.9635	0.08
PA14_24170	100.599	0.407937	0.08
PA14_24180	130.066	0.564835	0.08
PA14_24190	98.7783	0.334717	0.08
PA14_24210	42.8686	2.92092	0.08
PA14_24220	2.59593	0.08	0.08
PA14_24230	128.042	7.68299	0.08
PA14_24240	69.6851	0.179642	64.3493
PA14_24245	38.8983	36.2554	0.08
PA14_24260	121.341	9.18455	0.08
PA14_24270	105.065	4.31373	0.08
PA14_24290	385.392	14.3688	0.08
PA14_24300	252.569	21.1995	0.08
PA14_24310	230.142	0.144687	0.08
PA14_24330	105.238	16.5522	0.08
PA14_24340	175.709	11.0765	0.08
PA14_24350	91.4081	0.08	0.08
PA14_24360	182.252	1.50474	0.08
PA14_24370	58.9665	0.146857	0.08
PA14_24380	88.6171	0.301761	0.08
PA14_24390	17.273	0.187378	0.08
PA14_24400	55.4206	0.154181	0.08
PA14_24410	2.30468	0.08	0.08
PA14_24420	114.28	1.6641	0.08
PA14_24430	55.8513	0.08	0.08
PA14_24440	243.321	1.43275	0.08
PA14_24445	112.114	3.78416	0.08
PA14_24480	142.248	4.6923	0.08
PA14_24490	62.4663	16.1852	0.08
PA14_24500	55.4529	0.08	0.08
PA14_24510	20.8825	0.236866	0.08
PA14_24530	63.6493	0.952587	0.08
PA14_24550	100.142	11.7915	0.08
PA14_24560	236.705	0.354585	0.08
PA14_24570	386.726	18.5768	0.08
PA14_24580	159.434	2.06633	0.08
PA14_24590	483.234	346.553	0.08
PA14_24600	109.567	1.04432	0.08
PA14_24610	267.908	3.45546	0.08
PA14_24620	258.461	1.92075	0.08
PA14_24630	1.35608	0.08	0.08
PA14_24640	0.18978	0.08	0.08
PA14_24650	1460.59	82.5575	0.08
[truncated: 3,979 more rows]
